# Supplementary material for: A review of the Nearctic genus Zealeuctra Ricker (Plecoptera, Leuctridae), with the description of a new species from the Cumberland Plateau region of eastern North America
Source: Zookeys. 2013 Oct 22;(344):17–47. doi: 10.3897/zookeys.344.5912 (PMC3817434; doi:10.3897/zookeys.344.5912)
Supplement: XML Treatment for Zealeuctra arnoldi [file zookeys.344.5912-treatment1.xml]

<!DOCTYPE tp:taxon-treatment
  PUBLIC "-//TaxonX//DTD Taxonomic Treatment Publishing DTD v0 20100105//EN" "tax-treatment-NSO.dtd">
<tp:taxon-treatment xmlns:tp="http://www.plazi.org/taxpub"><tp:treatment-meta><mixed-citation publication-type="journal"><person-group><name><surname>Grubbs</surname><given-names>Scott A.</given-names></name><name><surname>Kondratieff</surname><given-names>Boris C.</given-names></name><name><surname>Stark</surname><given-names>Bill P.</given-names></name><name><surname>DeWalt</surname><given-names>R. Edward</given-names></name></person-group><article-title>A review of the Nearctic genus <italic>Zealeuctra</italic> Ricker (Plecoptera, Leuctridae), with the description of a new species from the Cumberland Plateau region of eastern North America</article-title><source>Zookeys</source><day>22</day><month>10</month><year>2013</year><volume>2013</volume><issue>344</issue><fpage>17</fpage><lpage>47</lpage><pub-id pub-id-type="doi">10.3897/zookeys.344.5912</pub-id></mixed-citation></tp:treatment-meta><tp:nomenclature><tp:taxon-name>
                            <tp:taxon-name-part taxon-name-part-type="genus">Zealeuctra</tp:taxon-name-part>
                            <tp:taxon-name-part taxon-name-part-type="species">arnoldi</tp:taxon-name-part>
                            <object-id xmlns:xlink="http://www.w3.org/1999/xlink" xlink:type="simple">http://species-id.net/wiki/Zealeuctra_arnoldi</object-id>
                        </tp:taxon-name><tp:taxon-authority>Ricker &amp; Ross</tp:taxon-authority><xref ref-type="fig" rid="F1">Figs 1</xref><xref ref-type="fig" rid="F12">, 12</xref><tp:nomenclature-citation-list><tp:nomenclature-citation><tp:taxon-name>Zealeuctra arnoldi</tp:taxon-name><comment> Ricker &amp; Ross, 1969: 1114. Holotype ♂ (INHS), Sorrell Creek, 1 mi S of Hancock, Comal Co., Texas</comment></tp:nomenclature-citation></tp:nomenclature-citation-list></tp:nomenclature><tp:treatment-sec sec-type="Description"><title>Description.</title><p><bold>Male - epiproct.</bold> Base short and robust, narrowing slightly to a short, recurved, subtriangular spine (<xref ref-type="fig" rid="F1">Figs 1B–C</xref>). A short, slightly concave projection extends anteriorly from the base to approximately the same plane as the spine. Base with bulbous posterior swelling, spine with small accessory posterior cusp that is low and nub-like.</p><p><bold>Female - 7<sup>th</sup> sternum.</bold> Seventh sternum with a large, subquadrate lobe nested in a distinct, central notch. The notch is bordered laterally by large, convex “shoulders” (<xref ref-type="fig" rid="F1">Fig. 1D</xref>).</p><p><bold>Male - abdominal tergal cleft.</bold> Simple in outline. Anterior portion wide and broadly U-shaped, with a nearly straight terminal margin (<xref ref-type="fig" rid="F1">Fig. 1A</xref>). Posterior portion narrowing slightly with no medial projections and only scarcely visible crenulations along inner margins.</p><fig id="F1" position="float" orientation="portrait"><label>Figures 1.</label><caption><p><italic><tp:taxon-name>Zealeuctra arnoldi</tp:taxon-name></italic>, scanning electron micrographs, USA, Texas, Uvalde Co., Cherry Creek, 3 April 2004. <bold>A</bold> male, cleft, dorsal view, 350× <bold>B</bold> male, epiproct, lateral view, 500× <bold>C</bold> male, epiproct, lateral view, 500× <bold>D</bold> female, posteromedial portion of seventh abdominal sternite, 200×.</p></caption><graphic xmlns:xlink="http://www.w3.org/1999/xlink" xlink:href="ZooKeys-344-017-g001.jpg" position="float" orientation="portrait" xlink:type="simple"/></fig></tp:treatment-sec><tp:treatment-sec sec-type="Material examined"><title>Material examined.</title><p><bold>USA</bold>, <bold>Texas</bold>: Bandera Co., Myrtle Creek, FR 2828 S of Camp Verde, <named-content xmlns:xlink="http://www.w3.org/1999/xlink" content-type="dwc:verbatimCoordinates" xlink:type="simple">29.8242, -99.1347</named-content>, 3.IV.2004, B.C. Kondratieff and R.E. Zuellig, 4♂, 13♀ (CSUC); Little Creek, Farm Rd. 470 E of Utopia, <named-content xmlns:xlink="http://www.w3.org/1999/xlink" content-type="dwc:verbatimCoordinates" xlink:type="simple">29.6514, -99.4767</named-content>, 3.IV.2004, B.C. Kondratieff and R.E. Zuellig, ♂ (CSUC); Hays Co., Barton Creek, Hwy 12, N of Dripping Springs, <named-content xmlns:xlink="http://www.w3.org/1999/xlink" content-type="dwc:verbatimCoordinates" xlink:type="simple">30.2380, -98.0665</named-content>, 14.III.1993, B.C. Kondratieff and R.W. Baumann, 5♂, 21♀ (BYUC, CSUC); Paradise Hills, 25 January 1988, B.P. Stark, 2♂, 2♀ (BPSC); Travis Co., tributary of Barton Creek, near bowery of Hill Country Preserve in Bee Caves, downstream of Hwy 71, 20.III.1997, C.R. Nelson, 18♂, 13♀ (BYUC); Uvalde Co., Cherry Creek, Farm Rd. 1050 W of Utopia, <named-content xmlns:xlink="http://www.w3.org/1999/xlink" content-type="dwc:verbatimCoordinates" xlink:type="simple">29.6061, -99.6925</named-content>, 3.IV.2004, B.C. Kondratieff and R.E. Zuellig, 54♂, 38♀ (CSUC); Bear Creek, Farm Rd, 1050 W of Utopia, <named-content xmlns:xlink="http://www.w3.org/1999/xlink" content-type="dwc:verbatimCoordinates" xlink:type="simple">29.5989, -99.5664</named-content>, 3.IV.2004, B.C. Kondratieff and R.E. Zuellig, 72♂, 68♀ (CSUC).</p></tp:treatment-sec><tp:treatment-sec sec-type="Distribution"><title>Distribution.</title><p>USA: TX (<xref ref-type="bibr" rid="B1">DeWalt et al. 2012</xref>)</p><!--PageBreak--></tp:treatment-sec><tp:treatment-sec sec-type="Remarks"><title>Remarks.</title><p>This species is somewhat superficially similar to <italic><tp:taxon-name>Zealeuctra fraxina</tp:taxon-name></italic>. Males are easily identified by the combination of the simple, U-shaped cleft and the presence of the anterior, concave cusp present at the base of the short, compact epiproct spine. The depiction of the posterior cusp as pointed and acute in <xref ref-type="bibr" rid="B11">Ricker and Ross (1969</xref>, their fig. 2) is not accurate and typically not visible. The cusp tends to be low and nub-like. This species is known mainly from the Edwards Plateau of west-central Texas (<xref ref-type="fig" rid="F12">Fig. 12</xref>).</p></tp:treatment-sec><tp:treatment-sec><!--Section generated to contain objects referenced in tp:taxon-treatment.--><fig id="F12" position="float" orientation="portrait"><label>Figure 12.</label><caption><p>Distribution map for <italic><tp:taxon-name>Zealeuctra arnoldi</tp:taxon-name></italic> and <italic><tp:taxon-name>Zealeuctra claasseni</tp:taxon-name></italic>.</p></caption><graphic xmlns:xlink="http://www.w3.org/1999/xlink" xlink:href="ZooKeys-344-017-g012.jpg" position="float" orientation="portrait" xlink:type="simple"/></fig></tp:treatment-sec><ref-list><ref id="B1"><mixed-citation xmlns:xlink="http://www.w3.org/1999/xlink" xlink:type="simple"><person-group><name name-style="western"><surname>DeWalt</surname><given-names>RE</given-names></name><name name-style="western"><surname>Neu-Becker</surname><given-names>U</given-names></name><name name-style="western"><surname>Steuber</surname><given-names>G</given-names></name></person-group> (<year>2012</year>) <source>Plecoptera species file online. Version 1.1/4.0.</source><ext-link ext-link-type="uri" xlink:href="http://Plecoptera.SpeciesFile.org" xlink:type="simple">http://Plecoptera.SpeciesFile.org</ext-link><comment>[accessed on 2 April 2012]</comment></mixed-citation></ref><ref id="B11"><mixed-citation xmlns:xlink="http://www.w3.org/1999/xlink" xlink:type="simple"><person-group><name name-style="western"><surname>Ricker</surname><given-names>WE</given-names></name><name name-style="western"><surname>Ross</surname><given-names>HH</given-names></name></person-group> (<year>1969</year>) <article-title>The genus <italic>Zealeuctra</italic> and its position in the family Leuctridae (Plecoptera, Insecta).</article-title><source>Canadian Journal of Zoology</source><volume>47</volume>: <fpage>1113</fpage>-<lpage>1127</lpage>. doi: <ext-link ext-link-type="uri" xlink:href="http://dx.doi.org/10.1139/z69-175" xlink:type="simple">10.1139/z69-175</ext-link></mixed-citation></ref></ref-list></tp:taxon-treatment>
