# Supplementary material for: A review of the Nearctic genus Zealeuctra Ricker (Plecoptera, Leuctridae), with the description of a new species from the Cumberland Plateau region of eastern North America
Source: Zookeys. 2013 Oct 22;(344):17–47. doi: 10.3897/zookeys.344.5912 (PMC3817434; doi:10.3897/zookeys.344.5912)
Supplement: XML Treatment for Zealeuctra cherokee [file zookeys.344.5912-treatment2.xml]

<!DOCTYPE tp:taxon-treatment
  PUBLIC "-//TaxonX//DTD Taxonomic Treatment Publishing DTD v0 20100105//EN" "tax-treatment-NSO.dtd">
<tp:taxon-treatment xmlns:tp="http://www.plazi.org/taxpub"><tp:treatment-meta><mixed-citation publication-type="journal"><person-group><name><surname>Grubbs</surname><given-names>Scott A.</given-names></name><name><surname>Kondratieff</surname><given-names>Boris C.</given-names></name><name><surname>Stark</surname><given-names>Bill P.</given-names></name><name><surname>DeWalt</surname><given-names>R. Edward</given-names></name></person-group><article-title>A review of the Nearctic genus <italic>Zealeuctra</italic> Ricker (Plecoptera, Leuctridae), with the description of a new species from the Cumberland Plateau region of eastern North America</article-title><source>Zookeys</source><day>22</day><month>10</month><year>2013</year><volume>2013</volume><issue>344</issue><fpage>17</fpage><lpage>47</lpage><pub-id pub-id-type="doi">10.3897/zookeys.344.5912</pub-id></mixed-citation></tp:treatment-meta><tp:nomenclature><tp:taxon-name>
                            <tp:taxon-name-part taxon-name-part-type="genus">Zealeuctra</tp:taxon-name-part>
                            <tp:taxon-name-part taxon-name-part-type="species">cherokee</tp:taxon-name-part>
                            <object-id xmlns:xlink="http://www.w3.org/1999/xlink" xlink:type="simple">http://species-id.net/wiki/Zealeuctra_cherokee</object-id>
                        </tp:taxon-name><tp:taxon-authority>Stark &amp; Stewart</tp:taxon-authority><xref ref-type="fig" rid="F2">Figs 2</xref><xref ref-type="fig" rid="F14">, 14</xref><tp:nomenclature-citation-list><tp:nomenclature-citation><tp:taxon-name>Zealeuctra cherokee</tp:taxon-name><comment> Stark &amp; Stewart, 1973: 192. Holotype ♂ (USNM), 2 mi W Vian, Sequoyah Co., Oklahoma</comment></tp:nomenclature-citation></tp:nomenclature-citation-list></tp:nomenclature><tp:treatment-sec sec-type="Description"><title>Description.</title><p><bold>Male - abdominal tergal cleft.</bold> Anterior portion U-shaped and very broadly rounded, posterior portion narrowing distally to a pair of medial projections, <!--PageBreak-->the terminal projection larger, subtruncate, and thumb-like, the subterminal projection smaller and subtriangular (<xref ref-type="fig" rid="F2">Fig. 2A</xref>). Crenulations absent from inner margins of cleft.</p><p><bold>Male - epiproct.</bold> Broad at base, extending posteriorly along one plane then extended abruptly and dorsally at a ca. 90 degree angle (<xref ref-type="fig" rid="F2">Fig. 2B</xref>), spine tip slightly recurved anteriorly. No accessory spine or cusp present.</p><p><bold>Female - 7<sup>th</sup> sternum.</bold> Seventh sternum with a small, subtriangular lobe nested in a distinct central notch (<xref ref-type="fig" rid="F2">Fig. 2C</xref>).</p><fig id="F2" position="float" orientation="portrait"><label>Figures 2.</label><caption><p><italic><tp:taxon-name>Zealeuctra cherokee</tp:taxon-name></italic>, scanning election micrographs, USA, Oklahoma, Adair Co., 9 mi S Stillwell, Hwy 59, 20 February 1972. <bold>A</bold> male, cleft, dorsal view, 200× <bold>B</bold> male, abdominal terminalia, lateral view, 350× <bold>C</bold> female, posteromedial portion of seventh abdominal sternite, 350×.</p></caption><graphic xmlns:xlink="http://www.w3.org/1999/xlink" xlink:href="ZooKeys-344-017-g002.jpg" position="float" orientation="portrait" xlink:type="simple"/></fig></tp:treatment-sec><tp:treatment-sec sec-type="Material examined"><title>Material examined.</title><p><bold>USA</bold>, <bold>Arkansas:</bold> Perry Co., Greathouse Creek, Hwy 216, 3 mi NE Thornburg, <named-content xmlns:xlink="http://www.w3.org/1999/xlink" content-type="dwc:verbatimCoordinates" xlink:type="simple">34.9574, -92.7545</named-content>, 7.IV.1984, B.C. Poulton, ♂ (CSUC); Sebastian Co., tributary to Sugar Creek, 5 mi SW Hartford, 17.II.1985, B.C. Poulton, ♂, ♀ (BYUC). <bold>Oklahoma</bold>: Adair Co., 9 mi S Stillwell, Hwy 59, <named-content xmlns:xlink="http://www.w3.org/1999/xlink" content-type="dwc:verbatimCoordinates" xlink:type="simple">35.6917, -94.6691</named-content>, 20.II.1972, B.P. Stark, 4♂, 5♀ (Paratypes, BPSC).</p></tp:treatment-sec><tp:treatment-sec sec-type="Distribution"><title>Distribution.</title><p>USA: AR, OK (<xref ref-type="bibr" rid="B1">DeWalt et al. 2012</xref>)</p></tp:treatment-sec><tp:treatment-sec sec-type="Remarks"><title>Remarks.</title><p>The cleft and epiproct spine of the male of this species are very similar to that of <italic><tp:taxon-name>Zealeuctra narfi</tp:taxon-name></italic>. The major difference for <italic><tp:taxon-name>Zealeuctra cherokee</tp:taxon-name></italic> is the presence of the posterior thickening along the recurved portion of the epiproct spine, and additionally, the subtruncate terminal medial processes at the posterior end of the cleft. The ranges of these two species broadly overlap in Arkansas and eastern Oklahoma (<xref ref-type="fig" rid="F14">Fig. 14</xref>; <xref ref-type="bibr" rid="B9">Poulton and Stewart 1991</xref>).</p><!--PageBreak--></tp:treatment-sec><tp:treatment-sec><!--Section generated to contain objects referenced in tp:taxon-treatment.--><fig id="F14" position="float" orientation="portrait"><label>Figure 14.</label><caption><p>Distribution map for <italic><tp:taxon-name>Zealeuctra cherokee</tp:taxon-name></italic> and <italic><tp:taxon-name>Zealeuctra narfi</tp:taxon-name></italic>.</p></caption><graphic xmlns:xlink="http://www.w3.org/1999/xlink" xlink:href="ZooKeys-344-017-g014.jpg" position="float" orientation="portrait" xlink:type="simple"/></fig></tp:treatment-sec><ref-list><ref id="B1"><mixed-citation xmlns:xlink="http://www.w3.org/1999/xlink" xlink:type="simple"><person-group><name name-style="western"><surname>DeWalt</surname><given-names>RE</given-names></name><name name-style="western"><surname>Neu-Becker</surname><given-names>U</given-names></name><name name-style="western"><surname>Steuber</surname><given-names>G</given-names></name></person-group> (<year>2012</year>) <source>Plecoptera species file online. Version 1.1/4.0.</source><ext-link ext-link-type="uri" xlink:href="http://Plecoptera.SpeciesFile.org" xlink:type="simple">http://Plecoptera.SpeciesFile.org</ext-link><comment>[accessed on 2 April 2012]</comment></mixed-citation></ref><ref id="B9"><mixed-citation xmlns:xlink="http://www.w3.org/1999/xlink" xlink:type="simple"><person-group><name name-style="western"><surname>Poulton</surname><given-names>BP</given-names></name><name name-style="western"><surname>Stewart</surname><given-names>KW</given-names></name></person-group> (<year>1991</year>) <article-title>Stoneflies of the Ozark and Ouachita Mountains (Plecoptera).</article-title><source>Memoirs of the American Entomological Society</source><volume>13</volume>: <fpage>1</fpage>-<lpage>116</lpage>.</mixed-citation></ref></ref-list></tp:taxon-treatment>
