# Supplementary material for: A review of the Nearctic genus Zealeuctra Ricker (Plecoptera, Leuctridae), with the description of a new species from the Cumberland Plateau region of eastern North America
Source: Zookeys. 2013 Oct 22;(344):17–47. doi: 10.3897/zookeys.344.5912 (PMC3817434; doi:10.3897/zookeys.344.5912)
Supplement: XML Treatment for Zealeuctra claasseni [file zookeys.344.5912-treatment3.xml]

<!DOCTYPE tp:taxon-treatment
  PUBLIC "-//TaxonX//DTD Taxonomic Treatment Publishing DTD v0 20100105//EN" "tax-treatment-NSO.dtd">
<tp:taxon-treatment xmlns:tp="http://www.plazi.org/taxpub"><tp:treatment-meta><mixed-citation publication-type="journal"><person-group><name><surname>Grubbs</surname><given-names>Scott A.</given-names></name><name><surname>Kondratieff</surname><given-names>Boris C.</given-names></name><name><surname>Stark</surname><given-names>Bill P.</given-names></name><name><surname>DeWalt</surname><given-names>R. Edward</given-names></name></person-group><article-title>A review of the Nearctic genus <italic>Zealeuctra</italic> Ricker (Plecoptera, Leuctridae), with the description of a new species from the Cumberland Plateau region of eastern North America</article-title><source>Zookeys</source><day>22</day><month>10</month><year>2013</year><volume>2013</volume><issue>344</issue><fpage>17</fpage><lpage>47</lpage><pub-id pub-id-type="doi">10.3897/zookeys.344.5912</pub-id></mixed-citation></tp:treatment-meta><tp:nomenclature><tp:taxon-name>
                            <tp:taxon-name-part taxon-name-part-type="genus">Zealeuctra</tp:taxon-name-part>
                            <tp:taxon-name-part taxon-name-part-type="species">claasseni</tp:taxon-name-part>
                            <object-id xmlns:xlink="http://www.w3.org/1999/xlink" xlink:type="simple">http://species-id.net/wiki/Zealeuctra_claasseni</object-id>
                        </tp:taxon-name><tp:taxon-authority>(Frison)</tp:taxon-authority><xref ref-type="fig" rid="F3">Figs 3</xref><xref ref-type="fig" rid="F12">, 12</xref><tp:nomenclature-citation-list><tp:nomenclature-citation><tp:taxon-name>Leuctra claasseni</tp:taxon-name><comment> Frison, 1929 (in part): 404. Holotype ♂ (INHS), Bushy Fork, Herod, Illinois.</comment></tp:nomenclature-citation><tp:nomenclature-citation><tp:taxon-name>Leuctra claasseni</tp:taxon-name><comment> Frison, 1935 (in part): 354.</comment></tp:nomenclature-citation><tp:nomenclature-citation><tp:taxon-name>Leuctra claasseni</tp:taxon-name><comment> Frison, 1942 (in part): 256.</comment></tp:nomenclature-citation><tp:nomenclature-citation><tp:taxon-name>Leuctra (Zealeuctra) claasseni</tp:taxon-name><comment> Ricker, 1952: 173.</comment></tp:nomenclature-citation><tp:nomenclature-citation><tp:taxon-name>Zealeuctra claasseni</tp:taxon-name><comment> Illies, 1966: 120.</comment></tp:nomenclature-citation><tp:nomenclature-citation><tp:taxon-name>Zealeuctra claasseni</tp:taxon-name><comment> Ricker &amp; Ross, 1969: 1115.</comment></tp:nomenclature-citation></tp:nomenclature-citation-list></tp:nomenclature><tp:treatment-sec sec-type="Description"><title>Description.</title><p><bold>Male - abdominal tergal cleft.</bold> Anterior portion V-shaped with slight inward medial swelling but lacking crenulations along inner margins, anterior terminus very narrowly rounded (<xref ref-type="fig" rid="F3">Figs 3A–D</xref>). Posterior portion slightly more U-shaped with several irregularly-sized and rounded teeth projecting medially.</p><p><bold>Male - epiproct.</bold> Triangular base narrowing to anteriorly-recurved and tapering terminal spine, no accessory spine or swelling present (<xref ref-type="fig" rid="F3">Figs 3E–H</xref>). Conspicuous tubercles located on the anterior margins of the triangular base. No accessory spine or cusp present.</p><p><bold>Female - 7<sup>th</sup> sternum.</bold> Seventh sternum with a small, variably-shaped lobe nested in a small central notch (<xref ref-type="fig" rid="F3">Figs 3I–3L</xref>). The lobe ranges in shape from somewhat quadrate to broadly convex. The notch is likewise variably shaped, from essentially straight and scarcely perceptible (<xref ref-type="fig" rid="F3">Figs 3I</xref>, <xref ref-type="fig" rid="F3">3K</xref>) to slightly concave (<xref ref-type="fig" rid="F3">Figs 3J</xref>, <xref ref-type="fig" rid="F3">3L</xref>). Posterior margin essentially straight.</p><fig id="F3" position="float" orientation="portrait"><label>Figures 3.</label><caption><p><italic><tp:taxon-name>Zealeuctra claasseni</tp:taxon-name></italic>, scanning electron micrographs, USA, Indiana, Franklin Co., Blue Creek, 20 March 2002 (<bold>A, E, I</bold>), Kentucky, Monroe Co., Little Sulphur Creek, 18 March 2001 (<bold>B, F, J</bold>), Missouri, Hog Creek, 17 March 2002 (<bold>C, G, K</bold>) Oklahoma, West Cache Creek, 5 February 2003 (<bold>D, H, L</bold>). <bold>A–D</bold> male, cleft, dorsal view, 350× <bold>E–H</bold> male, epiproct, lateral view, 350× or 500× <bold>I–L</bold> female, posteromedial portion of seventh abdominal sternite, 200× or 350×.</p></caption><graphic xmlns:xlink="http://www.w3.org/1999/xlink" xlink:href="ZooKeys-344-017-g003.jpg" position="float" orientation="portrait" xlink:type="simple"/></fig></tp:treatment-sec><tp:treatment-sec sec-type="Material examined"><title>Material examined.</title><p><bold>USA</bold>, <bold>Arkansas:</bold> Baxter Co., High Tower Creek, Hwy 126 S of Monkey Run, <named-content xmlns:xlink="http://www.w3.org/1999/xlink" content-type="dwc:verbatimCoordinates" xlink:type="simple">36.3369, -92.4743</named-content>, 16.III.2002, B.C. Kondratieff and R.E. Zuellig, 31♂, 24♀ (CSUC); Logan Co., West Fork Hegwood Creek, Hwy 22, 3 mi E Paris, <named-content xmlns:xlink="http://www.w3.org/1999/xlink" content-type="dwc:verbatimCoordinates" xlink:type="simple">35.2950, -93.6782</named-content>, 21.III.1984, B.C. Poulton, 2♂, 3♀ (BYUC); Newton Co., Buffalo River, Hwy 21 bridge S of Boxley, <named-content xmlns:xlink="http://www.w3.org/1999/xlink" content-type="dwc:verbatimCoordinates" xlink:type="simple">35.9610, -93.4042</named-content>, 10.III.2002, B.C. Kondratieff and R.E. Zuellig, 8♂, 3♀ (CSUC). <bold>Illinois:</bold> Alexander Co., tributary to Sandy Creek, 4.8 km WNW Tamms, <named-content xmlns:xlink="http://www.w3.org/1999/xlink" content-type="dwc:verbatimCoordinates" xlink:type="simple">37.2450, -89.3210</named-content>, 25.IV.2001, D.W. Webb, ♂, ♀ (INHS); Hardin Co., Threemile Creek, 6.5 km WNW Elizabethtown, 5.IV.2000, R. E. DeWalt, ♂, ♀ (INHS); Jackson Co., tributary to Big Muddy River, Clear Springs Picnic Area, 3.5 km ESE Howardton, <named-content xmlns:xlink="http://www.w3.org/1999/xlink" content-type="dwc:verbatimCoordinates" xlink:type="simple">37.6234, -89.4255</named-content>, 7.IV.1992, M.A. Harris and M.J. Wetzel, ♂, ♀ (INHS); Pope Co., Burden Branch, Burden Falls, Shawnee National Forest, <named-content xmlns:xlink="http://www.w3.org/1999/xlink" content-type="dwc:verbatimCoordinates" xlink:type="simple">37.5633, -88.6424</named-content>, 20.IV.1992, D.W. Webb and M.A. Harris, ♂, 3♀ (INHS); Dog Creek, 9 km NW Hamletsburg at CR 1, Shawnee National Forest, <named-content xmlns:xlink="http://www.w3.org/1999/xlink" content-type="dwc:verbatimCoordinates" xlink:type="simple">37.2041, -88.4914</named-content>, 10.III.2011, R.E. DeWalt and M.R. Jeffords, 17♂, 9♀ (INHS); Gibbons Creek, 0.8 km N Herod, <named-content xmlns:xlink="http://www.w3.org/1999/xlink" content-type="dwc:verbatimCoordinates" xlink:type="simple">37.5842, -88.4422</named-content>, 5.IV.2000, R.E. DeWalt, ♂ (INHS); tributary to Lusk Creek, 0.8 km N Rising Sun, <named-content xmlns:xlink="http://www.w3.org/1999/xlink" content-type="dwc:verbatimCoordinates" xlink:type="simple">37.4156, -88.5797</named-content>, 28.III.2006, R.E. DeWalt, 3♂, 6♀ (INHS); Lusk Creek, SE of Eddyville, <named-content xmlns:xlink="http://www.w3.org/1999/xlink" content-type="dwc:verbatimCoordinates" xlink:type="simple">37.4729, -88.5472</named-content>, 28.III.2006, R.E. DeWalt, ♂, 3♀ (INHS). <bold>Indiana:</bold> Brown Co., Jackson Creek, 8 km W <!--PageBreak-->Nashville, Yellowwood State Forest, <named-content xmlns:xlink="http://www.w3.org/1999/xlink" content-type="dwc:verbatimCoordinates" xlink:type="simple">39.2075, -86.3461</named-content>, 7.IV.2001, S.A. Grubbs, ♂, ♀ (WKUC); Spanker Branch, 14 km S Nashville, <named-content xmlns:xlink="http://www.w3.org/1999/xlink" content-type="dwc:verbatimCoordinates" xlink:type="simple">39.0700, -86.2623</named-content>, 7.IV.2001, S.A. Grubbs, ♂, 2♀ (WKUC); Skinner Creek, 8 km SSE Nashville, Brown County State Park, <named-content xmlns:xlink="http://www.w3.org/1999/xlink" content-type="dwc:verbatimCoordinates" xlink:type="simple">39.1395, -86.2066</named-content>, 7.IV.2001, S.A. Grubbs, 7♂, 6♀ (WKUC); Clark Co., Nine Penny Branch, 4 km NE Charleston, Nine Penny Branch Nature Preserve, <named-content xmlns:xlink="http://www.w3.org/1999/xlink" content-type="dwc:verbatimCoordinates" xlink:type="simple">38.4772, -85.6318</named-content>, 13.III.2000, S.A. Grubbs and J.M. Ferguson, 4♂ (WKUC); Crawford Co., small spring-fed stream, Rich Cave Hollow, 2.5 km N Branchville, Saalman Hollow Nature Preserve, <named-content xmlns:xlink="http://www.w3.org/1999/xlink" content-type="dwc:verbatimCoordinates" xlink:type="simple">38.1907, -86.5732</named-content>, 12.III.2000, S.A. Grubbs and J.M. Ferguson, ♂, 1 nymph (WKUC); Mitchell Creek, 2 km SE Birdseye, Hoosier National Forest, <named-content xmlns:xlink="http://www.w3.org/1999/xlink" content-type="dwc:verbatimCoordinates" xlink:type="simple">38.3006, -86.6599</named-content>, 23.III.2006, S.A. Grubbs and R.E. DeWalt, 19♂, 11♀ (WKUC, INHS); Little Blue River, Rte. 37, 3 km N Sulphur, Hoosier National Forest, <named-content xmlns:xlink="http://www.w3.org/1999/xlink" content-type="dwc:verbatimCoordinates" xlink:type="simple">38.2521, -86.4782</named-content>, 23.III.2006, S.A. Grubbs and R.E. DeWalt, ♂ (WKUC); Dearborn Co., tributary to East Fork Tanners Creek, 11 km E Sunman, <named-content xmlns:xlink="http://www.w3.org/1999/xlink" content-type="dwc:verbatimCoordinates" xlink:type="simple">39.2364, -84.9684</named-content>, 20.III.2002, S.A. Grubbs, ♂ (WKUC); Dubois Co., small spring-fed stream, 7 km NE Ferdinand, Ferdinand State Forest, <named-content xmlns:xlink="http://www.w3.org/1999/xlink" content-type="dwc:verbatimCoordinates" xlink:type="simple">38.2584, -86.7897</named-content>, 6.IV.2001, S.A. Grubbs, 5♂, 4♀, 2 nymphs (WKUC); Franklin Co., Blue Creek, 7 km SSW Brookville, <named-content xmlns:xlink="http://www.w3.org/1999/xlink" content-type="dwc:verbatimCoordinates" xlink:type="simple">39.3572, -85.0351</named-content>, 20.III2002, S.A. Grubbs, 11♂, 8♀ (WKUC); creek at Mt. Carmel, Hwy 252, 28.III.1953, A.R. Gaufin, 35♂, 25♀ (BYUC); Jackson Co., Guthrie Creek, 18 km E Bedford, Hemlock Bluff Nature Preserve, <named-content xmlns:xlink="http://www.w3.org/1999/xlink" content-type="dwc:verbatimCoordinates" xlink:type="simple">38.8492, -86.2615</named-content>, 14.III.2000, S.A. Grubbs and J.M. Ferguson, 13♂, 4♀ (WKUC); tributary to Little Salt Creek, 7 km WSW Waymansville, Hoosier National Forest, <named-content xmlns:xlink="http://www.w3.org/1999/xlink" content-type="dwc:verbatimCoordinates" xlink:type="simple">39.0030, -86.1968</named-content>, 7.IV.2001, S.A. Grubbs, 8♂, 3♀ (WKUC); Jefferson Co., Little Doe Run, 12 km W Vevay, Splinter Ridge Fish and Wildlife Area, <named-content xmlns:xlink="http://www.w3.org/1999/xlink" content-type="dwc:verbatimCoordinates" xlink:type="simple">38.7483, -85.2239</named-content>, 20.III.2002, S.A. Grubbs, 7♂, 7♀ (WKUC); Monroe Co., tributary to Clear Creek, 3 km NW Herrodsburg, Cedar Bluffs Nature Preserve, <named-content xmlns:xlink="http://www.w3.org/1999/xlink" content-type="dwc:verbatimCoordinates" xlink:type="simple">39.0364, -86.5636</named-content>, 24.III.2006, R.E. DeWalt and S.A. Grubbs, 5♂, 2♀ (INHS, WKUC); Montgomery Co., Indian Creek, 8 km N Waveland, Pine Hills Nature Preserve, <named-content xmlns:xlink="http://www.w3.org/1999/xlink" content-type="dwc:verbatimCoordinates" xlink:type="simple">39.9421, -87.0503</named-content>, 9.IV.2006, R.E. DeWalt, 2♂, 3♀ (INHS); Ohio Co., tributary to Willow Creek, 5 km NW Enterprise, <named-content xmlns:xlink="http://www.w3.org/1999/xlink" content-type="dwc:verbatimCoordinates" xlink:type="simple">38.9151, -85.0232</named-content>, 20.III.2002, S.A. Grubbs, 6♂, 3♀ (WKUC); Parke Co., Rocky Hollow Creek, 6 km NNW Marshall, Rocky Hollow Falls Canyon Nature Preserve, <named-content xmlns:xlink="http://www.w3.org/1999/xlink" content-type="dwc:verbatimCoordinates" xlink:type="simple">39.8952, -87.1990</named-content>, 9.IV.2006, R.E. DeWalt, ♂, ♀ (INHS); Perry Co., East Deer Creek, 13 km E Tell City, Hoosier National Forest, <named-content xmlns:xlink="http://www.w3.org/1999/xlink" content-type="dwc:verbatimCoordinates" xlink:type="simple">37.9508, -86.6144</named-content>, 12.III.2000, S.A. Grubbs and J.M. Ferguson, 11♂, 2♀ (WKUC); tributary to East Deer Creek, 13 km E Tell City, Hoosier National Forest, <named-content xmlns:xlink="http://www.w3.org/1999/xlink" content-type="dwc:verbatimCoordinates" xlink:type="simple">37.9506, -86.6140</named-content>, 12.III.2000, S.A. Grubbs and J.M. Ferguson, 2♂, 3♀, 5 nymphs (WKUC); Pike Co., tributary to Patoka River, Rte.257, 1 km E Velpen, <named-content xmlns:xlink="http://www.w3.org/1999/xlink" content-type="dwc:verbatimCoordinates" xlink:type="simple">38.3576, -87.0914</named-content>, 8.IV.2000, S.A. Grubbs, ♂, 7♀ (WKUC); Putnam Co., tributary to Big Walnut Creek, 3 km ESE Bainbridge, Hall Woods Nature Preserve, <named-content xmlns:xlink="http://www.w3.org/1999/xlink" content-type="dwc:verbatimCoordinates" xlink:type="simple">39.7579, -86.7807</named-content>, 20.IV.2008, R.E. DeWalt and S.K. Ferguson, ♂ (INHS); Spencer Co., tributary to Anderson River, 11 km N Troy, <named-content xmlns:xlink="http://www.w3.org/1999/xlink" content-type="dwc:verbatimCoordinates" xlink:type="simple">38.0891, -86.8018</named-content>, 6.IV.2001, S.A. Grubbs, 2♂, 3♀ (WKUC). <bold>Kansas:</bold> Douglas Co., temporary stream, T12S, R20, S4¸10.V.1983, D.G. Huggins, ♂, 2♀ (BYUC). <bold>Kentucky:</bold> Cumberland Co., Marrowbone Creek, Leatherwood Rd. nr. Rte. 90, 6 km W Marrowbone, <named-content xmlns:xlink="http://www.w3.org/1999/xlink" content-type="dwc:verbatimCoordinates" xlink:type="simple">36.8361, -85.5648</named-content>, 27.III.2013, S.A. Grubbs and J.M. Yates, ♂, 4♀ <!--PageBreak-->(WKUC); Edmonson Co., Cub Creek, Rte. 70, 4 km W Roundhill, <named-content xmlns:xlink="http://www.w3.org/1999/xlink" content-type="dwc:verbatimCoordinates" xlink:type="simple">37.2421, -86.3873</named-content>, 30.III.2013, S.A. Grubbs, ♂, 2♀ (WKUC); tributary to Cub Creek, Rte. 70, <named-content xmlns:xlink="http://www.w3.org/1999/xlink" content-type="dwc:verbatimCoordinates" xlink:type="simple">37.2397, -86.3961</named-content>, 30.III.2013, S.A. Grubbs, 16♂, 7♀ (WKUC); Chenneth Branch, Shrewsbury Rd., <named-content xmlns:xlink="http://www.w3.org/1999/xlink" content-type="dwc:verbatimCoordinates" xlink:type="simple">37.3709, -86.3473</named-content>, 30.III.2013, S.A. Grubbs, 3♂, 3♀ (WKUC); Grayson Co., Buck Creek, KY 79 bridge SW of Caneyville, 37.4058, <!--PageBreak-->-86.5109, 22.II.1999, B.C. Kondratieff and R.F. Kirchner, ♂, ♀ (CSUC); Hancock Co., tributary to North Branch South Fork Panther Creek, Rte. 1700, 10 km N Fordsville, <named-content xmlns:xlink="http://www.w3.org/1999/xlink" content-type="dwc:verbatimCoordinates" xlink:type="simple">37.7246, -86.6737</named-content>, 16.III.2002, S.A. Grubbs, ♂, 4♀ (WKUC); Marion Co., Sulfur Lick Creek, 6 km SE New Hope at Sulfur Lick Rd., <named-content xmlns:xlink="http://www.w3.org/1999/xlink" content-type="dwc:verbatimCoordinates" xlink:type="simple">37.5876, -85.4993</named-content>, 11.IV.2009, R.E. DeWalt and E.T. Chabot, ♂, 5♀ (INHS); Metcalfe Co., East Fork Little Barren River, Delk Branch Road, 12 km N Marrowbone, <named-content xmlns:xlink="http://www.w3.org/1999/xlink" content-type="dwc:verbatimCoordinates" xlink:type="simple">36.9387, -85.5075</named-content>, 27.III.2013, S.A. Grubbs and J.M. Yates, 2♂, ♀ (WKUC); tributary to East Fork Little Barren River, Reese Hurt Road, 12.5 km N Marrowbone, <named-content xmlns:xlink="http://www.w3.org/1999/xlink" content-type="dwc:verbatimCoordinates" xlink:type="simple">36.9457, -85.5188</named-content>, <!--PageBreak-->27.III.2013, S.A. Grubbs and J.M. Yates, 9♂, 3♀ (WKUC); tributary to Marrowbone Creek, Rte. 90, Marrowbone State Forest, <named-content xmlns:xlink="http://www.w3.org/1999/xlink" content-type="dwc:verbatimCoordinates" xlink:type="simple">36.8487, -85.6081</named-content>, 29.III.2009, S.A. Grubbs, ♂ (WKUC); same but 27.III.2013, S.A. Grubbs and J.M. Yates, ♂, ♀ (WKUC); Moccasin Creek, Glen Shaw Rd., 10.5 km NW Summer Shade, <named-content xmlns:xlink="http://www.w3.org/1999/xlink" content-type="dwc:verbatimCoordinates" xlink:type="simple">36.9164, -85.5917</named-content>, 27.III.2013, S.A. Grubbs and J.M. Yates, 3♂, 3♀ (WKUC). Monroe Co., Little Sulphur Creek, Rte. 100/214 junction, 9.5 km E Tompkinsville, <named-content xmlns:xlink="http://www.w3.org/1999/xlink" content-type="dwc:verbatimCoordinates" xlink:type="simple">36.7057, -85.5932</named-content>, 18.III.2001, S.A. Grubbs, 11♂, 6♀, nymph (WKUC); Ohio Co., tributary to Pond Run, Rte. 110, 6 km W Falls of Rough, <named-content xmlns:xlink="http://www.w3.org/1999/xlink" content-type="dwc:verbatimCoordinates" xlink:type="simple">37.5870, -86.6143</named-content>, 16.III.2002, S.A. Grubbs, 6♂, 5♀ (WKUC); Trigg Co., Elbow Creek, Land-Between-The-Lakes, <named-content xmlns:xlink="http://www.w3.org/1999/xlink" content-type="dwc:verbatimCoordinates" xlink:type="simple">36.7698, -88.0350</named-content>, 18.III.2000, S.A. Grubbs, ♂ (WKUC); Warren Co., Doty Creek, Hays-Pondsville Rd., 11 km SW Bon Ayr, <named-content xmlns:xlink="http://www.w3.org/1999/xlink" content-type="dwc:verbatimCoordinates" xlink:type="simple">36.9782, -86.1577</named-content>, 24.III.2001, S.A. Grubbs, 3♂, 5♀ (WKUC); small temporary stream, Beckham Rd., 11.5 km SW Bon Ayr, <named-content xmlns:xlink="http://www.w3.org/1999/xlink" content-type="dwc:verbatimCoordinates" xlink:type="simple">36.9648, -86.1745</named-content>, 24.III.2001, S.A. Grubbs, ♂, ♀ (WKUC). <bold>Missouri:</bold> Barry Co., East Fork Rock Creek, Hwy M N of Mano, <named-content xmlns:xlink="http://www.w3.org/1999/xlink" content-type="dwc:verbatimCoordinates" xlink:type="simple">36.5947, -93.6988</named-content>, 16.III.2004, B.C. Kondratieff, R.E. Zuellig, and M. Garhart, 10♂, 3♀ (CSUC); tributary to Roaring River, CR 1162, Chute Ridge, <named-content xmlns:xlink="http://www.w3.org/1999/xlink" content-type="dwc:verbatimCoordinates" xlink:type="simple">36.5612, -93.7936</named-content>, 16.III.2004, B.C. Kondratieff, R.E. Zuellig, and M. Garhart, 12♂, 8♀ (CSUC); tributary to Rock Creek, Hwy M N of Mano, <named-content xmlns:xlink="http://www.w3.org/1999/xlink" content-type="dwc:verbatimCoordinates" xlink:type="simple">36.6100, -93.7008</named-content>, 16.III.2004, B.C. Kondratieff, R.E. Zuellig, and M. Garhart, 3♂, 3♀ (CSUC); Ozark Co., Lick Creek, Hwy J N of Howards Ridge, <named-content xmlns:xlink="http://www.w3.org/1999/xlink" content-type="dwc:verbatimCoordinates" xlink:type="simple">36.5502, -92.3437</named-content>, 16.III.2002, B.C. Kondratieff and R.E. Zuellig, 10♂, 4♀ (CSUC); Texas Co., West Fork Roubidoux Creek, Hwy M North of Huggins, <named-content xmlns:xlink="http://www.w3.org/1999/xlink" content-type="dwc:verbatimCoordinates" xlink:type="simple">37.3534, -92.2091</named-content>, 17.III.2002, B.C. Kondratieff and R.E. Zuellig, 38♂, 13♀ (CSUC); Hog Creek, Lily Rd. S of Houston, <named-content xmlns:xlink="http://www.w3.org/1999/xlink" content-type="dwc:verbatimCoordinates" xlink:type="simple">37.2400, -91.9527</named-content>, 17.III.2002, B.C. Kondratieff and R.E. Zuellig, 42♂, 15♀ (CSUC); Webster Co., Finley Creek, Hwy K S of Seymour, <named-content xmlns:xlink="http://www.w3.org/1999/xlink" content-type="dwc:verbatimCoordinates" xlink:type="simple">37.1042, -92.7606</named-content>, 17.III.2004, B.C. Kondratieff and R.E. Zuellig, 28♂, 15♀ (CSUC). <bold>Ohio:</bold> Clermont Co., stream, 2 mi W Neville, Rt. 52, 27.III.1974, O.S. Flint, 5♂, 6♀ (BYUC); Hocking Co., East Fork Salt Creek, Jct. OH 374/OH 56, 5.8 km ESE South Bloomingville, <named-content xmlns:xlink="http://www.w3.org/1999/xlink" content-type="dwc:verbatimCoordinates" xlink:type="simple">39.3938, -82.5397</named-content>, 18.IV.2010, R.E. DeWalt, ♂, 2♀ (INHS); Hoy Hollow Creek, 6.7 km E South Bloomingville, Hocking Hills State Park, <named-content xmlns:xlink="http://www.w3.org/1999/xlink" content-type="dwc:verbatimCoordinates" xlink:type="simple">39.4236, -82.5221</named-content>, 18.IV.2010, R.E. DeWalt, ♂, ♀ (INHS); East Fork, Ash Cave, <named-content xmlns:xlink="http://www.w3.org/1999/xlink" content-type="dwc:verbatimCoordinates" xlink:type="simple">39.3954, -82.5473</named-content>, 21.III.1975, R.W. Baumann and O.S. Flint, 4♂, ♀ (BYUC), same but 14.IV.1990, Clark and Wells, ♂, 2♀ (BYUC); Logan Co., tributary to Macochee Creek, 1 mi S Pickrelltown, <named-content xmlns:xlink="http://www.w3.org/1999/xlink" content-type="dwc:verbatimCoordinates" xlink:type="simple">40.2785, -83.6741</named-content>, 21.IV.1989, R.W. Baumann and R.F. Kirchner, ♂, ♀ (BYUC); Ross Co., Ralston Run, Hwy 772 and Blain Hwy, <named-content xmlns:xlink="http://www.w3.org/1999/xlink" content-type="dwc:verbatimCoordinates" xlink:type="simple">39.2413, -83.0597</named-content>, 19.IV.1989, R.W. Baumann and R.F. Kirchner, 3♂, 3♀ (BYUC); Crooked Creek, Jct. Blain Hwy and Mt Tabor Rd., <named-content xmlns:xlink="http://www.w3.org/1999/xlink" content-type="dwc:verbatimCoordinates" xlink:type="simple">39.2140, -83.0293</named-content>, 19.IV.1989, R.W. Baumann and R.F. Kirchner, 2♂ (BYUC). <bold>Oklahoma:</bold> Comanche Co., Cedar Creek, Wichita Mountain National Wildlife Reserve, <named-content xmlns:xlink="http://www.w3.org/1999/xlink" content-type="dwc:verbatimCoordinates" xlink:type="simple">34.7248, -98.6739</named-content>, 4.I.2010, R.E. DeWalt and S.K. Ferguson, 13♂, 3♀ (INHS); West Cache Creek, border Wichita NWR, Fort Sill, W Hwy 115, <named-content xmlns:xlink="http://www.w3.org/1999/xlink" content-type="dwc:verbatimCoordinates" xlink:type="simple">34.6814, -98.6644</named-content>, 5.II.2003, B.C. Kondratieff, R.E. Zuellig, and J.P. Schmidt, 12♂, 7♀ (CSUC); tributary to Blue Beaver Creek, Deer Creek Rd. at Blue Beaver Valley Rd., <named-content xmlns:xlink="http://www.w3.org/1999/xlink" content-type="dwc:verbatimCoordinates" xlink:type="simple">34.7000, -98.5653</named-content>, 15.III.2004, B.C. Kondratieff, R.E. Zuellig, and M. Garhart, 6♂, 4♀ (CSUC); Medicine Creek, Punch Bowl <!--PageBreak-->Rd., Fort Sill, <named-content xmlns:xlink="http://www.w3.org/1999/xlink" content-type="dwc:verbatimCoordinates" xlink:type="simple">34.7169, -98.4903</named-content>, 5.II.2003, B.C. Kondratieff, R.E. Zuellig, and J.P. Schmidt, 2♂, ♀ (CSUC); Blue Beaver Creek, McKenzie Hill Rd., Fort Sill, <named-content xmlns:xlink="http://www.w3.org/1999/xlink" content-type="dwc:verbatimCoordinates" xlink:type="simple">34.6608, -98.5542</named-content>, 5.II.2003, B.C. Kondratieff, R.E. Zuellig, and J.P. Schmidt, 25♂, 8♀ (CSUC); Johnston Co., Rock Creek, 5.8 km SE Mill Creek at OK 7, <named-content xmlns:xlink="http://www.w3.org/1999/xlink" content-type="dwc:verbatimCoordinates" xlink:type="simple">34.3612, -96.7887</named-content>, 3.I.2010, R.E. DeWalt and S.K. Ferguson, 4♂ (INHS); Latimer Co., Rock Creek, CR NE1130, <named-content xmlns:xlink="http://www.w3.org/1999/xlink" content-type="dwc:verbatimCoordinates" xlink:type="simple">35.0186, -95.0599</named-content>, 27.XII.2006, B.P. Stark, 3♂, 2♀ (BPSC).</p></tp:treatment-sec><tp:treatment-sec sec-type="Distribution"><title>Distribution.</title><p>USA: AL, AR, IL, IN, KS, KY, MO, OK, OH, TN, TX, WV (<xref ref-type="bibr" rid="B1">DeWalt et al. 2012</xref>)</p></tp:treatment-sec><tp:treatment-sec sec-type="Remarks"><title>Remarks.</title><p>Despite the broad distribution (<xref ref-type="fig" rid="F12">Fig. 12</xref>), there appears to the little variation in the general features of the cleft. Only a minor degree of variation is evident in the epiproct, particular in the size and shape of the triangular base. <xref ref-type="bibr" rid="B11">Ricker and Ross (1969</xref>, their fig. 20) and <xref ref-type="bibr" rid="B9">Poulton and Stewart (1991</xref>, their fig. 112) depicted an epiproct base that is markedly broader than what is shown here with SEM micrographs.</p></tp:treatment-sec><tp:treatment-sec><!--Section generated to contain objects referenced in tp:taxon-treatment.--><fig id="F12" position="float" orientation="portrait"><label>Figure 12.</label><caption><p>Distribution map for <italic><tp:taxon-name>Zealeuctra arnoldi</tp:taxon-name></italic> and <italic><tp:taxon-name>Zealeuctra claasseni</tp:taxon-name></italic>.</p></caption><graphic xmlns:xlink="http://www.w3.org/1999/xlink" xlink:href="ZooKeys-344-017-g012.jpg" position="float" orientation="portrait" xlink:type="simple"/></fig></tp:treatment-sec><ref-list><ref id="B1"><mixed-citation xmlns:xlink="http://www.w3.org/1999/xlink" xlink:type="simple"><person-group><name name-style="western"><surname>DeWalt</surname><given-names>RE</given-names></name><name name-style="western"><surname>Neu-Becker</surname><given-names>U</given-names></name><name name-style="western"><surname>Steuber</surname><given-names>G</given-names></name></person-group> (<year>2012</year>) <source>Plecoptera species file online. Version 1.1/4.0.</source><ext-link ext-link-type="uri" xlink:href="http://Plecoptera.SpeciesFile.org" xlink:type="simple">http://Plecoptera.SpeciesFile.org</ext-link><comment>[accessed on 2 April 2012]</comment></mixed-citation></ref><ref id="B11"><mixed-citation xmlns:xlink="http://www.w3.org/1999/xlink" xlink:type="simple"><person-group><name name-style="western"><surname>Ricker</surname><given-names>WE</given-names></name><name name-style="western"><surname>Ross</surname><given-names>HH</given-names></name></person-group> (<year>1969</year>) <article-title>The genus <italic>Zealeuctra</italic> and its position in the family Leuctridae (Plecoptera, Insecta).</article-title><source>Canadian Journal of Zoology</source><volume>47</volume>: <fpage>1113</fpage>-<lpage>1127</lpage>. doi: <ext-link ext-link-type="uri" xlink:href="http://dx.doi.org/10.1139/z69-175" xlink:type="simple">10.1139/z69-175</ext-link></mixed-citation></ref><ref id="B9"><mixed-citation xmlns:xlink="http://www.w3.org/1999/xlink" xlink:type="simple"><person-group><name name-style="western"><surname>Poulton</surname><given-names>BP</given-names></name><name name-style="western"><surname>Stewart</surname><given-names>KW</given-names></name></person-group> (<year>1991</year>) <article-title>Stoneflies of the Ozark and Ouachita Mountains (Plecoptera).</article-title><source>Memoirs of the American Entomological Society</source><volume>13</volume>: <fpage>1</fpage>-<lpage>116</lpage>.</mixed-citation></ref></ref-list></tp:taxon-treatment>
