# Supplementary material for: A review of the Nearctic genus Zealeuctra Ricker (Plecoptera, Leuctridae), with the description of a new species from the Cumberland Plateau region of eastern North America
Source: Zookeys. 2013 Oct 22;(344):17–47. doi: 10.3897/zookeys.344.5912 (PMC3817434; doi:10.3897/zookeys.344.5912)
Supplement: XML Treatment for Zealeuctra fraxina [file zookeys.344.5912-treatment4.xml]

<!DOCTYPE tp:taxon-treatment
  PUBLIC "-//TaxonX//DTD Taxonomic Treatment Publishing DTD v0 20100105//EN" "tax-treatment-NSO.dtd">
<tp:taxon-treatment xmlns:tp="http://www.plazi.org/taxpub"><tp:treatment-meta><mixed-citation publication-type="journal"><person-group><name><surname>Grubbs</surname><given-names>Scott A.</given-names></name><name><surname>Kondratieff</surname><given-names>Boris C.</given-names></name><name><surname>Stark</surname><given-names>Bill P.</given-names></name><name><surname>DeWalt</surname><given-names>R. Edward</given-names></name></person-group><article-title>A review of the Nearctic genus <italic>Zealeuctra</italic> Ricker (Plecoptera, Leuctridae), with the description of a new species from the Cumberland Plateau region of eastern North America</article-title><source>Zookeys</source><day>22</day><month>10</month><year>2013</year><volume>2013</volume><issue>344</issue><fpage>17</fpage><lpage>47</lpage><pub-id pub-id-type="doi">10.3897/zookeys.344.5912</pub-id></mixed-citation></tp:treatment-meta><tp:nomenclature><tp:taxon-name>
                            <tp:taxon-name-part taxon-name-part-type="genus">Zealeuctra</tp:taxon-name-part>
                            <tp:taxon-name-part taxon-name-part-type="species">fraxina</tp:taxon-name-part>
                            <object-id xmlns:xlink="http://www.w3.org/1999/xlink" xlink:type="simple">http://species-id.net/wiki/Zealeuctra_fraxina</object-id>
                        </tp:taxon-name><tp:taxon-authority>Ricker &amp; Ross</tp:taxon-authority><xref ref-type="fig" rid="F4">Figs 4</xref><xref ref-type="fig" rid="F11">, 11</xref><tp:nomenclature-citation-list><tp:nomenclature-citation><tp:taxon-name>Zealeuctra fraxina</tp:taxon-name><comment> Ricker &amp; Ross, 1969: 1117. Holotype ♂ (INHS), 5 mi S Hardinsburg, Breckinridge Co., Kentucky</comment></tp:nomenclature-citation></tp:nomenclature-citation-list></tp:nomenclature><tp:treatment-sec sec-type="Description"><title>Description.</title><p><bold>Male - abdominal tergal cleft.</bold> Anterior portion wide and very broadly U-shaped, posterior portion also broadly rounded and bearing a slightly-concave serrated medial projection (<xref ref-type="fig" rid="F4">Fig. 4A</xref>). Crenulations absent from inner margins of cleft.</p><p><bold>Male - epiproct.</bold> Triangular base narrowing somewhat to an anteriorly-recurved and tapering terminal spine; a small accessory posterior spine is present but manifested only as a cusp-like projection on some specimens (<xref ref-type="fig" rid="F4">Fig. 4B</xref>).</p><p><bold>Female - 7<sup>th</sup> sternum.</bold> Seventh sternum with a large, convex lobe nested in a distinct, central notch. The notch is bordered laterally by large, convex “shoulders” (<xref ref-type="fig" rid="F4">Fig. 4C</xref>).</p><fig id="F4" position="float" orientation="portrait"><label>Figures 4.</label><caption><p><italic><tp:taxon-name>Zealeuctra fraxina</tp:taxon-name></italic>, scanning electron micrographs, USA, Alabama, Jackson Co., tributary to Larkin Fork, Paint Rock River, 18 February 2006 (<bold>A–B</bold>), USA, Indiana, Martin Co., tributary to Lost River, 6 April 2001 (<bold>C</bold>). <bold>A</bold> male, cleft, dorsal view, 200× <bold>B</bold> male, epiproct, lateral view, 350× <bold>C</bold> female, posteromedial portion of seventh abdominal sternite, 350×.</p></caption><graphic xmlns:xlink="http://www.w3.org/1999/xlink" xlink:href="ZooKeys-344-017-g004.jpg" position="float" orientation="portrait" xlink:type="simple"/></fig></tp:treatment-sec><tp:treatment-sec sec-type="Material examined"><title>Material examined.</title><p><bold>USA</bold>, <bold>Alabama:</bold> Jackson Co., tributary to Larkin Fork, Paint Rock River, Possum Hollow, Rte. 65, 1 km SE Francisco, <named-content xmlns:xlink="http://www.w3.org/1999/xlink" content-type="dwc:verbatimCoordinates" xlink:type="simple">34.9852, -86.2421</named-content>, 18.II.2006, S.A. Grubbs, 4♂, 12♀ (WKUC); Lawrence Co., tributary to West Fork Flint Creek, CR 56, 18 km NNW Addison, <named-content xmlns:xlink="http://www.w3.org/1999/xlink" content-type="dwc:verbatimCoordinates" xlink:type="simple">34.3679, -87.1794</named-content>, 7.II.2009, S.A. Grubbs, 2♂ (WKUC). <bold>Illinois:</bold> Saline Co., Battle Ford Creek, 3.5 km NE Delwood, <named-content xmlns:xlink="http://www.w3.org/1999/xlink" content-type="dwc:verbatimCoordinates" xlink:type="simple">37.6050, -88.5440</named-content>, 20.I.1993, D.W. Webb and M.A. Harris, ♂ (INHS). <bold>Indiana:</bold> Brown Co., Spanker Branch, 14 km S Nashville, <named-content xmlns:xlink="http://www.w3.org/1999/xlink" content-type="dwc:verbatimCoordinates" xlink:type="simple">39.0700, -86.2623</named-content>, 7.IV.2001, S.A. Grubbs, ♂, 4♀ (WKUC); Skinner Creek, 8 km SSE Nashville, Brown County State Park, <named-content xmlns:xlink="http://www.w3.org/1999/xlink" content-type="dwc:verbatimCoordinates" xlink:type="simple">39.1395, -86.2066</named-content>, 7.IV.2001, S.A. Grubbs, ♂ (WKUC); Crawford Co., small spring-fed stream, Rich Cave Hollow, Saalman Hollow Nature Preserve, 2.5 km N Branchville, <named-content xmlns:xlink="http://www.w3.org/1999/xlink" content-type="dwc:verbatimCoordinates" xlink:type="simple">38.1907, -86.5732</named-content>, 12.III.2000, S.A. Grubbs and J.M. Ferguson, 4♂, 4♀, 1 nymph (WKUC); tributary to Otter Creek, 1 km SE Taswell, Yellow Birches Ravine Nature Preserve, <named-content xmlns:xlink="http://www.w3.org/1999/xlink" content-type="dwc:verbatimCoordinates" xlink:type="simple">38.3255, -86.5491</named-content>, 14.III.2000, S.A. Grubbs and <!--PageBreak-->J.M. Ferguson, ♂ (WKUC); Floyd Co., tributary to Knob Creek, 17 km E Corydon, Brock-Sampson Nature Preserve, <named-content xmlns:xlink="http://www.w3.org/1999/xlink" content-type="dwc:verbatimCoordinates" xlink:type="simple">38.1975, -85.9040</named-content>, 13.III.2000, S.A. Grubbs and J.M. Ferguson, ♂, 3♀ (WKUC); Franklin Co., Salt Creek, 2 km W Peppertown at Bull Fork Rd., <named-content xmlns:xlink="http://www.w3.org/1999/xlink" content-type="dwc:verbatimCoordinates" xlink:type="simple">39.4033, -85.2061</named-content>, 4.II.2010, R.E. DeWalt and M. Pessino, 2♂, ♀ (INHS); West Fork Whitewater River, 1.4 km W Metamora at U.S. 52, <named-content xmlns:xlink="http://www.w3.org/1999/xlink" content-type="dwc:verbatimCoordinates" xlink:type="simple">39.4507, -85.1495</named-content>, 4.II.2010, R.E. DeWalt and M. Pessino, ♂, 3♀ (INHS); Harrison Co., tributary to Potato Run, 6 km E Leavenworth, Harrison-Crawford State Forest, <named-content xmlns:xlink="http://www.w3.org/1999/xlink" content-type="dwc:verbatimCoordinates" xlink:type="simple">38.1876, -86.2766</named-content>, 12.III.2000, S.A. Grubbs and J.M. Ferguson, 11♂, 12♀ (WKUC); Jackson Co., Combs Branch, 2.5 km NW Maumee at Tower Ridge Rd., <named-content xmlns:xlink="http://www.w3.org/1999/xlink" content-type="dwc:verbatimCoordinates" xlink:type="simple">39.0316, -86.2832</named-content>, 12.III.2010, M. Pessino, ♂, 3♀ (INHS). Lawrence Co., Sipes Branch, 4.5 km ENE Bartlettsville at Martin Hollow Rd, <named-content xmlns:xlink="http://www.w3.org/1999/xlink" content-type="dwc:verbatimCoordinates" xlink:type="simple">38.9825, -86.3914</named-content>, 12.III.2010, M. Pessino, 2♂, ♀ (INHS). Martin Co., tributary to Lost River, U.S. 150, 4 km SE Shoals, <named-content xmlns:xlink="http://www.w3.org/1999/xlink" content-type="dwc:verbatimCoordinates" xlink:type="simple">38.6315, -86.7691</named-content>, 6.IV.2001, S.A. Grubbs, 2♂, 9♀ (WKUC). Monroe Co., Allens Creek, 8 km SE Smithville, <named-content xmlns:xlink="http://www.w3.org/1999/xlink" content-type="dwc:verbatimCoordinates" xlink:type="simple">39.0210, -86.4375</named-content>, 14.III.2010, R.E. DeWalt and M. Pessino, ♂ (INHS). Orange Co., spring into Young’s Creek, 8 km S Paoli, 38.4903, - 86.4459, 20.II.2006, S.A. Grubbs, 2♂ (WKUC); Perry Co., East Deer Creek, 13 km E Tell <!--PageBreak-->City, Hoosier National Forest, <named-content xmlns:xlink="http://www.w3.org/1999/xlink" content-type="dwc:verbatimCoordinates" xlink:type="simple">37.9508, -86.6144</named-content>, 12.III.2000, S.A. Grubbs and J.M. Ferguson, 2♂, ♀ (WKUC); Scott Co., tributary to Big Ox Creek, 14 km SW Scottsburg, Clark State Forest, <named-content xmlns:xlink="http://www.w3.org/1999/xlink" content-type="dwc:verbatimCoordinates" xlink:type="simple">38.5787, -85.8703</named-content>, 15.III.2000, S.A. Grubbs and J.M. Ferguson, ♂ (WKUC). <bold>Kentucky:</bold> Cumberland Co., tributary to Bear Creek, Rte. 90, 15 km NW Albany, <named-content xmlns:xlink="http://www.w3.org/1999/xlink" content-type="dwc:verbatimCoordinates" xlink:type="simple">36.7680, -85.2847</named-content>, 18.III.2001, S.A. Grubbs, 6♂, ♀ (WKUC); Metcalfe Co., East Fork Little Barren River, Delk Branch Road, 12 km N Marrowbone, <named-content xmlns:xlink="http://www.w3.org/1999/xlink" content-type="dwc:verbatimCoordinates" xlink:type="simple">36.9387, -85.5075</named-content>, 27.III.2013, S.A. Grubbs and J.M. Yates, 2♂, ♀ (WKUC); tributary to East Fork Little Barren River, Reese Hurt Road, 12.5 km N Marrowbone, <named-content xmlns:xlink="http://www.w3.org/1999/xlink" content-type="dwc:verbatimCoordinates" xlink:type="simple">36.9457, -85.5188</named-content>, 27.III.2013, S.A. Grubbs and J.M. Yates, ♂, 3♀ (WKUC). <bold>Ohio:</bold> Lawrence Co., tributary to Storms Creek, 12 km SW Waterloo, Wayne National Forest, <named-content xmlns:xlink="http://www.w3.org/1999/xlink" content-type="dwc:verbatimCoordinates" xlink:type="simple">38.6313, -82.5810</named-content>, 26.II.2011, S.A. Grubbs, ♀ (WKUC). <bold>Tennessee:</bold> Sumner Co., tributary to Bledsoe Creek, Leaths Hollow Church Rd., <named-content xmlns:xlink="http://www.w3.org/1999/xlink" content-type="dwc:verbatimCoordinates" xlink:type="simple">36.5153, -86.2437</named-content>, 23.II.1998, B.C. Kondratieff and R.F. Kirchner, ♂ (CSUC); tributary to Little Trammel Creek, Sugar Grove, <named-content xmlns:xlink="http://www.w3.org/1999/xlink" content-type="dwc:verbatimCoordinates" xlink:type="simple">36.6239, -86.2679</named-content>, 22.II.1999, B.C. Kondratieff and R.F. Kirchner, 8♂, 8♀ (BPSC, BYUC); Little Trammel Creek, Rte. 174, nr. Sugar Grove, <named-content xmlns:xlink="http://www.w3.org/1999/xlink" content-type="dwc:verbatimCoordinates" xlink:type="simple">36.6239, -86.2679</named-content>, 18.I.2010, S.A. Grubbs, 2♂ (WKUC). <bold>Virginia:</bold> Bedford Co., Peaks of Otter Lake, <named-content xmlns:xlink="http://www.w3.org/1999/xlink" content-type="dwc:verbatimCoordinates" xlink:type="simple">37.4454, -79.6029</named-content>, 12.III.2013, E.M. Malloy, ♂ (WKUC).</p></tp:treatment-sec><tp:treatment-sec sec-type="Distribution"><title>Distribution.</title><p>USA: AL (<xref ref-type="bibr" rid="B6">Grubbs 2006</xref>), IL, IN, KY, NJ, OH, PA, TN, WV (<xref ref-type="bibr" rid="B1">DeWalt et al. 2012</xref>), VA (new state record)</p></tp:treatment-sec><tp:treatment-sec sec-type="Remarks"><title>Remarks.</title><p>Only <italic><tp:taxon-name>Zealeuctra claasseni</tp:taxon-name></italic> is distributed more broadly across the central and eastern US than <italic><tp:taxon-name>Zealeuctra fraxina</tp:taxon-name></italic> (<xref ref-type="fig" rid="F11">Fig. 11</xref>; <xref ref-type="bibr" rid="B1">DeWalt et al. 2012</xref>). Additionally, this is one of only two species, <italic><tp:taxon-name>Zealeuctra talladega</tp:taxon-name></italic> being the other, that occur in the Appalachian Mountains. The Virginia record noted above was collected along the margins of Peaks of Otter Lake, but surprisingly several hundred meters from the nearest inlet or the only outlet (Little Stony Creek). <italic><tp:taxon-name>Zealeuctra fraxina</tp:taxon-name></italic> and <italic><tp:taxon-name>Zealeuctra arnoldi</tp:taxon-name></italic> are the only two species that bear a small subterminal cusp posterior to the tapering epiproct spine. <xref ref-type="bibr" rid="B11">Ricker and Ross (1969</xref>, their fig. 28) speculated that these two species, plus <italic><tp:taxon-name>Zealeuctra wachita</tp:taxon-name></italic>, share a common ancestor.</p></tp:treatment-sec><tp:treatment-sec><!--Section generated to contain objects referenced in tp:taxon-treatment.--><fig id="F11" position="float" orientation="portrait"><label>Figure 11.</label><caption><p>Distribution map for <italic><tp:taxon-name>Zealeuctra fraxina</tp:taxon-name></italic>, <italic><tp:taxon-name>Zealeuctra hitei</tp:taxon-name></italic>, and <italic><tp:taxon-name>Zealeuctra wachita</tp:taxon-name></italic>.</p></caption><graphic xmlns:xlink="http://www.w3.org/1999/xlink" xlink:href="ZooKeys-344-017-g011.jpg" position="float" orientation="portrait" xlink:type="simple"/></fig></tp:treatment-sec><ref-list><ref id="B6"><mixed-citation xmlns:xlink="http://www.w3.org/1999/xlink" xlink:type="simple"><person-group><name name-style="western"><surname>Grubbs</surname><given-names>SA</given-names></name></person-group> (<year>2006</year>) <article-title><italic>Allocapnia sano</italic>, a new species of snowfly (Plecoptera: Capniidae) from Alabama, U.S.A., plus six new state records.</article-title><source>Zootaxa</source><volume>1197</volume>: <fpage>39</fpage>–<lpage>43</lpage>. <ext-link ext-link-type="uri" xlink:href="http://www.mapress.com/zootaxa/2006f/zt01197p043.pdf" xlink:type="simple">http://www.mapress.com/zootaxa/2006f/zt01197p043.pdf</ext-link></mixed-citation></ref><ref id="B1"><mixed-citation xmlns:xlink="http://www.w3.org/1999/xlink" xlink:type="simple"><person-group><name name-style="western"><surname>DeWalt</surname><given-names>RE</given-names></name><name name-style="western"><surname>Neu-Becker</surname><given-names>U</given-names></name><name name-style="western"><surname>Steuber</surname><given-names>G</given-names></name></person-group> (<year>2012</year>) <source>Plecoptera species file online. Version 1.1/4.0.</source><ext-link ext-link-type="uri" xlink:href="http://Plecoptera.SpeciesFile.org" xlink:type="simple">http://Plecoptera.SpeciesFile.org</ext-link><comment>[accessed on 2 April 2012]</comment></mixed-citation></ref><ref id="B11"><mixed-citation xmlns:xlink="http://www.w3.org/1999/xlink" xlink:type="simple"><person-group><name name-style="western"><surname>Ricker</surname><given-names>WE</given-names></name><name name-style="western"><surname>Ross</surname><given-names>HH</given-names></name></person-group> (<year>1969</year>) <article-title>The genus <italic>Zealeuctra</italic> and its position in the family Leuctridae (Plecoptera, Insecta).</article-title><source>Canadian Journal of Zoology</source><volume>47</volume>: <fpage>1113</fpage>-<lpage>1127</lpage>. doi: <ext-link ext-link-type="uri" xlink:href="http://dx.doi.org/10.1139/z69-175" xlink:type="simple">10.1139/z69-175</ext-link></mixed-citation></ref></ref-list></tp:taxon-treatment>
