# Supplementary material for: A review of the Nearctic genus Zealeuctra Ricker (Plecoptera, Leuctridae), with the description of a new species from the Cumberland Plateau region of eastern North America
Source: Zookeys. 2013 Oct 22;(344):17–47. doi: 10.3897/zookeys.344.5912 (PMC3817434; doi:10.3897/zookeys.344.5912)
Supplement: XML Treatment for Zealeuctra hitei [file zookeys.344.5912-treatment5.xml]

<!DOCTYPE tp:taxon-treatment
  PUBLIC "-//TaxonX//DTD Taxonomic Treatment Publishing DTD v0 20100105//EN" "tax-treatment-NSO.dtd">
<tp:taxon-treatment xmlns:tp="http://www.plazi.org/taxpub"><tp:treatment-meta><mixed-citation publication-type="journal"><person-group><name><surname>Grubbs</surname><given-names>Scott A.</given-names></name><name><surname>Kondratieff</surname><given-names>Boris C.</given-names></name><name><surname>Stark</surname><given-names>Bill P.</given-names></name><name><surname>DeWalt</surname><given-names>R. Edward</given-names></name></person-group><article-title>A review of the Nearctic genus <italic>Zealeuctra</italic> Ricker (Plecoptera, Leuctridae), with the description of a new species from the Cumberland Plateau region of eastern North America</article-title><source>Zookeys</source><day>22</day><month>10</month><year>2013</year><volume>2013</volume><issue>344</issue><fpage>17</fpage><lpage>47</lpage><pub-id pub-id-type="doi">10.3897/zookeys.344.5912</pub-id></mixed-citation></tp:treatment-meta><tp:nomenclature><tp:taxon-name>
                            <tp:taxon-name-part taxon-name-part-type="genus">Zealeuctra</tp:taxon-name-part>
                            <tp:taxon-name-part taxon-name-part-type="species">hitei</tp:taxon-name-part>
                            <object-id xmlns:xlink="http://www.w3.org/1999/xlink" xlink:type="simple">http://species-id.net/wiki/Zealeuctra_hitei</object-id>
                        </tp:taxon-name><tp:taxon-authority>Ricker &amp; Ross</tp:taxon-authority><xref ref-type="fig" rid="F5">Figs 5</xref><xref ref-type="fig" rid="F11">, 11</xref><tp:nomenclature-citation-list><tp:nomenclature-citation><tp:taxon-name>Zealeuctra hitei</tp:taxon-name><comment> Ricker &amp; Ross, 1969: 1118. Holotype ♂ (INHS), 3 mi S Johnson City, Blanco Co., Texas</comment></tp:nomenclature-citation></tp:nomenclature-citation-list></tp:nomenclature><tp:treatment-sec sec-type="Description"><title>Description.</title><p><bold>Male - abdominal tergal cleft.</bold> Anterior portion nearly identical to <italic><tp:taxon-name>Zealeuctra claasseni</tp:taxon-name></italic>, with slight inward medial swelling but no apparent crenulations along inner margins (<xref ref-type="fig" rid="F5">Fig. 5A</xref>). Posterior portion slightly more U-shaped with paired medially-projected processes, the terminal projection larger, convex, and thumb-like, the subterminal projection smaller and subtriangular.</p><!--PageBreak--><p><bold>Male - epiproct.</bold> Base slender and triangular, narrowing to anteriorly-recurved and tapering terminal spine, no accessory spine present (<xref ref-type="fig" rid="F5">Fig. 5B</xref>). A small “step” (sensu <xref ref-type="bibr" rid="B11">Ricker and Ross 1969</xref>) demarks the base from the tapering spine. No accessory spine or cusp present.</p><p><bold>Female - 7<sup>th</sup> sternum.</bold> Seventh sternum with a small, subtriangular lobe nested in a scarcely-concave central notch (<xref ref-type="fig" rid="F5">Fig. 5C</xref>). Posterior margin essentially straight.</p><fig id="F5" position="float" orientation="portrait"><label>Figures 5.</label><caption><p><italic><tp:taxon-name>Zealeuctra hitei</tp:taxon-name></italic>, scanning electron micrographs, USA, Texas, Kimble Co., Sycamore Creek, 14 December 1989. <bold>A</bold> male, cleft, dorsal view, 350× <bold>B</bold> male, epiproct, lateral view, 500× <bold>C</bold> female, posteromedial portion of seventh abdominal sternite, 350×.</p></caption><graphic xmlns:xlink="http://www.w3.org/1999/xlink" xlink:href="ZooKeys-344-017-g005.jpg" position="float" orientation="portrait" xlink:type="simple"/></fig></tp:treatment-sec><tp:treatment-sec sec-type="Material examined"><title>Material examined.</title><p><bold>USA</bold>, <bold>Texas:</bold> Coryell Co., Cowhouse Creek, Hwy 116 N of Copperas Cove, <named-content xmlns:xlink="http://www.w3.org/1999/xlink" content-type="dwc:verbatimCoordinates" xlink:type="simple">31.2861, -97.8840</named-content>, 21.XII.1969, K.W. Stewart, 2♂, ♀ (BPSC); Gillespie Co., stream at base of Summit Trail, Enchanted Rock State Natural Area, <named-content xmlns:xlink="http://www.w3.org/1999/xlink" content-type="dwc:verbatimCoordinates" xlink:type="simple">30.4964, -98.8214</named-content>, 19.I.1998, C.R. Nelson, 62♂, 23♀ (BYUC); Hays Co., Barton Creek, Hwy 12, N of Dripping Springs, <named-content xmlns:xlink="http://www.w3.org/1999/xlink" content-type="dwc:verbatimCoordinates" xlink:type="simple">30.2380, -98.0665</named-content>, 14.III.1993, R.W. Baumann and B.C. Kondratieff, ♂, ♀ (BYUC); small creek, 123 Rabbit Road, 11.IV.1992, S. Stringer, 2♂, ♀ (BYUC); Kimble Co., Sycamore Creek, Segovia, <named-content xmlns:xlink="http://www.w3.org/1999/xlink" content-type="dwc:verbatimCoordinates" xlink:type="simple">30.4225, -99.6671</named-content>, 14.XII.1989, B.C. Kondratieff and J.L. Welch, 3♂, 7♀ (CSUC); Travis Co., Barton Creek, Austin, near jct Lost Creek Blvd, <named-content xmlns:xlink="http://www.w3.org/1999/xlink" content-type="dwc:verbatimCoordinates" xlink:type="simple">30.2739, -97.8449</named-content>, 6.III.1997, C.R. Nelson, 2, 3 (BYUC).</p></tp:treatment-sec><tp:treatment-sec sec-type="Distribution"><title>Distribution.</title><p>USA: TX (<xref ref-type="bibr" rid="B1">DeWalt et al. 2012</xref>)</p><!--PageBreak--></tp:treatment-sec><tp:treatment-sec sec-type="Remarks"><title>Remarks.</title><p>The form of the cleft of this species is nearly identical to <italic><tp:taxon-name>Zealeuctra claasseni</tp:taxon-name></italic>, and the epiproct is essentially a narrower form of that exhibited by <italic><tp:taxon-name>Zealeuctra claasseni</tp:taxon-name></italic>. <xref ref-type="bibr" rid="B11">Ricker and Ross (1969</xref>, their fig. 28) speculated that these two species share a common ancestor.</p></tp:treatment-sec><tp:treatment-sec><!--Section generated to contain objects referenced in tp:taxon-treatment.--><fig id="F11" position="float" orientation="portrait"><label>Figure 11.</label><caption><p>Distribution map for <italic><tp:taxon-name>Zealeuctra fraxina</tp:taxon-name></italic>, <italic><tp:taxon-name>Zealeuctra hitei</tp:taxon-name></italic>, and <italic><tp:taxon-name>Zealeuctra wachita</tp:taxon-name></italic>.</p></caption><graphic xmlns:xlink="http://www.w3.org/1999/xlink" xlink:href="ZooKeys-344-017-g011.jpg" position="float" orientation="portrait" xlink:type="simple"/></fig></tp:treatment-sec><ref-list><ref id="B11"><mixed-citation xmlns:xlink="http://www.w3.org/1999/xlink" xlink:type="simple"><person-group><name name-style="western"><surname>Ricker</surname><given-names>WE</given-names></name><name name-style="western"><surname>Ross</surname><given-names>HH</given-names></name></person-group> (<year>1969</year>) <article-title>The genus <italic>Zealeuctra</italic> and its position in the family Leuctridae (Plecoptera, Insecta).</article-title><source>Canadian Journal of Zoology</source><volume>47</volume>: <fpage>1113</fpage>-<lpage>1127</lpage>. doi: <ext-link ext-link-type="uri" xlink:href="http://dx.doi.org/10.1139/z69-175" xlink:type="simple">10.1139/z69-175</ext-link></mixed-citation></ref><ref id="B1"><mixed-citation xmlns:xlink="http://www.w3.org/1999/xlink" xlink:type="simple"><person-group><name name-style="western"><surname>DeWalt</surname><given-names>RE</given-names></name><name name-style="western"><surname>Neu-Becker</surname><given-names>U</given-names></name><name name-style="western"><surname>Steuber</surname><given-names>G</given-names></name></person-group> (<year>2012</year>) <source>Plecoptera species file online. Version 1.1/4.0.</source><ext-link ext-link-type="uri" xlink:href="http://Plecoptera.SpeciesFile.org" xlink:type="simple">http://Plecoptera.SpeciesFile.org</ext-link><comment>[accessed on 2 April 2012]</comment></mixed-citation></ref></ref-list></tp:taxon-treatment>
