# Supplementary material for: A review of the Nearctic genus Zealeuctra Ricker (Plecoptera, Leuctridae), with the description of a new species from the Cumberland Plateau region of eastern North America
Source: Zookeys. 2013 Oct 22;(344):17–47. doi: 10.3897/zookeys.344.5912 (PMC3817434; doi:10.3897/zookeys.344.5912)
Supplement: XML Treatment for Zealeuctra narfi [file zookeys.344.5912-treatment6.xml]

<!DOCTYPE tp:taxon-treatment
  PUBLIC "-//TaxonX//DTD Taxonomic Treatment Publishing DTD v0 20100105//EN" "tax-treatment-NSO.dtd">
<tp:taxon-treatment xmlns:tp="http://www.plazi.org/taxpub"><tp:treatment-meta><mixed-citation publication-type="journal"><person-group><name><surname>Grubbs</surname><given-names>Scott A.</given-names></name><name><surname>Kondratieff</surname><given-names>Boris C.</given-names></name><name><surname>Stark</surname><given-names>Bill P.</given-names></name><name><surname>DeWalt</surname><given-names>R. Edward</given-names></name></person-group><article-title>A review of the Nearctic genus <italic>Zealeuctra</italic> Ricker (Plecoptera, Leuctridae), with the description of a new species from the Cumberland Plateau region of eastern North America</article-title><source>Zookeys</source><day>22</day><month>10</month><year>2013</year><volume>2013</volume><issue>344</issue><fpage>17</fpage><lpage>47</lpage><pub-id pub-id-type="doi">10.3897/zookeys.344.5912</pub-id></mixed-citation></tp:treatment-meta><tp:nomenclature><tp:taxon-name>
                            <tp:taxon-name-part taxon-name-part-type="genus">Zealeuctra</tp:taxon-name-part>
                            <tp:taxon-name-part taxon-name-part-type="species">narfi</tp:taxon-name-part>
                            <object-id xmlns:xlink="http://www.w3.org/1999/xlink" xlink:type="simple">http://species-id.net/wiki/Zealeuctra_narfi</object-id>
                        </tp:taxon-name><tp:taxon-authority>Ricker &amp; Ross</tp:taxon-authority><xref ref-type="fig" rid="F6">Fig. 6</xref><xref ref-type="fig" rid="F14">, 14</xref><tp:nomenclature-citation-list><tp:nomenclature-citation><tp:taxon-name>Zealeuctra narfi</tp:taxon-name><comment> Ricker &amp; Ross, 1969: 1118. Holotype ♂ (INHS), Otter Creek, Sauk Co., Wisconsin</comment></tp:nomenclature-citation></tp:nomenclature-citation-list></tp:nomenclature><tp:treatment-sec sec-type="Description"><title>Description.</title><p><bold>Male - abdominal tergal cleft.</bold> Anterior portion U-shaped and tapering slightly to a broadly-rounded anterior terminus (<xref ref-type="fig" rid="F6">Fig. 6A</xref>). Posterior portion markedly narrower than anterior portion, with a pair of medially-projected processes (<xref ref-type="fig" rid="F6">Figs 6A–B</xref>), the terminal projection larger, subtruncate, and thumb-like, the subterminal projection smaller and subtriangular.</p><p><bold>Male - epiproct.</bold> Base broad and slightly-directed posterodorsally, tip of spine directed abruptly and anteriorly at ca. 90° angle from base, tapering and gently recurved anteriorly (<xref ref-type="fig" rid="F6">Figs 6B–C</xref>). No accessory spine or cusp present.</p><p><bold>Female - 7<sup>th</sup> sternum.</bold> Seventh sternum with a broadly-subquadrate lobe nested in a scarcely-convex central notch (<xref ref-type="fig" rid="F6">Fig. 6D</xref>). Posterior margins essentially straight.</p><fig id="F6" position="float" orientation="portrait"><label>Figures 6.</label><caption><p><italic><tp:taxon-name>Zealeuctra narfi</tp:taxon-name></italic>, scanning electron micrographs, USA, Missouri, Barry Co., East Fork Rock Creek, 16 March 2004. <bold>A</bold> male, cleft, dorsal view, 350×(<bold>B</bold> male, abdominal terminalia, lateral view, 200× <bold>C</bold> male, epiproct, lateral view, 500× <bold>D</bold> female, posteromedial portion of seventh abdominal sternite, 350×.</p></caption><graphic xmlns:xlink="http://www.w3.org/1999/xlink" xlink:href="ZooKeys-344-017-g006.jpg" position="float" orientation="portrait" xlink:type="simple"/></fig></tp:treatment-sec><tp:treatment-sec sec-type="Material examined"><title>Material examined.</title><p><bold>USA</bold>, <bold>Arkansas:</bold> Pope Co., tributary to Little Creek, 4 mi NW Scottsville, <named-content xmlns:xlink="http://www.w3.org/1999/xlink" content-type="dwc:verbatimCoordinates" xlink:type="simple">35.4776, -93.0836</named-content>, 6.I.1985, B.C. Poulton, ♂ (BPSC); Sharp Co., unnamed creek, Cherokee Village, <named-content xmlns:xlink="http://www.w3.org/1999/xlink" content-type="dwc:verbatimCoordinates" xlink:type="simple">36.2999, -91.5158</named-content>, 4.III.1978, McGraw, 3♂ (CSUC); White Co., tributary to Little Cypress Creek, Hwy 5 at El Paso, <named-content xmlns:xlink="http://www.w3.org/1999/xlink" content-type="dwc:verbatimCoordinates" xlink:type="simple">35.1264, -92.0974</named-content>, 17.III.1984, B.C. Poulton, 2♂ (CSUC); Yell Co., 3 mi N Onyx, Hwy 27, <named-content xmlns:xlink="http://www.w3.org/1999/xlink" content-type="dwc:verbatimCoordinates" xlink:type="simple">34.8899, -93.3937</named-content>, 6.I.1999, B.P. Stark 2♂, 2♀ (BPSC). <bold>Illinois:</bold> Pope Co., tributary to Burden Branch, below Burden Falls, Shawnee National Forest, <named-content xmlns:xlink="http://www.w3.org/1999/xlink" content-type="dwc:verbatimCoordinates" xlink:type="simple">37.5641, -88.6434</named-content>, 3.IV.2013, S.A. Grubbs and J.M. Yates, 4♂, 12♀ (WKUC); tributary to Burden Branch, Shawnee National Forest, <named-content xmlns:xlink="http://www.w3.org/1999/xlink" content-type="dwc:verbatimCoordinates" xlink:type="simple">37.5641, -88.6387</named-content>, 3.IV.2013, S.A. Grubbs and J.M. Yates, 9♂, 12♀ (WKUC); Saline Co., Battle Ford Creek, 3.5 km NE Delwood, <named-content xmlns:xlink="http://www.w3.org/1999/xlink" content-type="dwc:verbatimCoordinates" xlink:type="simple">37.6050, -88.5440</named-content>, 26.II.1992, D.W. Webb and M.A. Harris, ♂ (INHS). <bold>Missouri:</bold> Barry Co., tributary to Rock Creek, Hwy M N of Mano (Big M), <named-content xmlns:xlink="http://www.w3.org/1999/xlink" content-type="dwc:verbatimCoordinates" xlink:type="simple">36.6100, -93.7008</named-content>, 16.III.2004, B.C. Kondratieff, R.E. Zuellig, and M. Garhart, 10♂, 8♀ (BYUC, CSUC); tributary to Roaring River, CR 1162, Chute Ridge, <named-content xmlns:xlink="http://www.w3.org/1999/xlink" content-type="dwc:verbatimCoordinates" xlink:type="simple">36.5612, -93.7936</named-content>, 16.III.2004, B.C. Kondratieff, R.E. Zuellig, and M. Garhart, 28♂, 13♀ (CSUC); East Fork Rock Creek, Hwy M N Mano, <named-content xmlns:xlink="http://www.w3.org/1999/xlink" content-type="dwc:verbatimCoordinates" xlink:type="simple">36.5947, -93.6988</named-content>, 16.III.2004, B.C. Kondratieff, R.E. Zuellig, and M. Garhart, 46♂, 19♀ (CSUC); Stone Co., creek with old dam, Million Oaks sub tract, Table Rock Reservoir, 17.III.1993, S. Fitzgerald, 35♂, 9♀ (CSUC).</p></tp:treatment-sec><tp:treatment-sec sec-type="Distribution"><title>Distribution.</title><p>USA: AR, IL, MO, OK, WI (<xref ref-type="bibr" rid="B1">DeWalt et al. 2012</xref>)</p></tp:treatment-sec><tp:treatment-sec sec-type="Remarks"><title>Remarks.</title><p>Although the type locality for <!--PageBreak--><italic><tp:taxon-name>Zealeuctra narfi</tp:taxon-name></italic> is in southern Wisconsin, this species is common and widespread only in the southern portion of its range, and particularly in southern Missouri (<xref ref-type="fig" rid="F14">Fig. 14</xref>). There are only three known locations for <italic><tp:taxon-name>Zealeuctra narfi</tp:taxon-name></italic> in Wisconsin (DeWalt unpublished data) and is likewise uncommon in Illinois, with only three collected localities between 1976 and 2000 (<xref ref-type="bibr" rid="B17">Webb 2002</xref>). There have also been several failed attempts by the senior author to locate this species in western and southern Indiana.</p></tp:treatment-sec><tp:treatment-sec><!--Section generated to contain objects referenced in tp:taxon-treatment.--><fig id="F14" position="float" orientation="portrait"><label>Figure 14.</label><caption><p>Distribution map for <italic><tp:taxon-name>Zealeuctra cherokee</tp:taxon-name></italic> and <italic><tp:taxon-name>Zealeuctra narfi</tp:taxon-name></italic>.</p></caption><graphic xmlns:xlink="http://www.w3.org/1999/xlink" xlink:href="ZooKeys-344-017-g014.jpg" position="float" orientation="portrait" xlink:type="simple"/></fig></tp:treatment-sec><ref-list><ref id="B1"><mixed-citation xmlns:xlink="http://www.w3.org/1999/xlink" xlink:type="simple"><person-group><name name-style="western"><surname>DeWalt</surname><given-names>RE</given-names></name><name name-style="western"><surname>Neu-Becker</surname><given-names>U</given-names></name><name name-style="western"><surname>Steuber</surname><given-names>G</given-names></name></person-group> (<year>2012</year>) <source>Plecoptera species file online. Version 1.1/4.0.</source><ext-link ext-link-type="uri" xlink:href="http://Plecoptera.SpeciesFile.org" xlink:type="simple">http://Plecoptera.SpeciesFile.org</ext-link><comment>[accessed on 2 April 2012]</comment></mixed-citation></ref><ref id="B17"><mixed-citation xmlns:xlink="http://www.w3.org/1999/xlink" xlink:type="simple"><person-group><name name-style="western"><surname>Webb</surname><given-names>DW</given-names></name></person-group> (<year>2002</year>) <article-title>The winter stoneflies of Illinois (Insects: Plecoptera): 100 years of change.</article-title><source>Bulletin of the Illinois Natural History Survey</source><volume>36</volume>: <fpage>195</fpage>-<lpage>274</lpage>.</mixed-citation></ref></ref-list></tp:taxon-treatment>
