# Supplementary material for: A review of the Nearctic genus Zealeuctra Ricker (Plecoptera, Leuctridae), with the description of a new species from the Cumberland Plateau region of eastern North America
Source: Zookeys. 2013 Oct 22;(344):17–47. doi: 10.3897/zookeys.344.5912 (PMC3817434; doi:10.3897/zookeys.344.5912)
Supplement: XML Treatment for Zealeuctra stewarti [file zookeys.344.5912-treatment7.xml]

<!DOCTYPE tp:taxon-treatment
  PUBLIC "-//TaxonX//DTD Taxonomic Treatment Publishing DTD v0 20100105//EN" "tax-treatment-NSO.dtd">
<tp:taxon-treatment xmlns:tp="http://www.plazi.org/taxpub"><tp:treatment-meta><mixed-citation publication-type="journal"><person-group><name><surname>Grubbs</surname><given-names>Scott A.</given-names></name><name><surname>Kondratieff</surname><given-names>Boris C.</given-names></name><name><surname>Stark</surname><given-names>Bill P.</given-names></name><name><surname>DeWalt</surname><given-names>R. Edward</given-names></name></person-group><article-title>A review of the Nearctic genus <italic>Zealeuctra</italic> Ricker (Plecoptera, Leuctridae), with the description of a new species from the Cumberland Plateau region of eastern North America</article-title><source>Zookeys</source><day>22</day><month>10</month><year>2013</year><volume>2013</volume><issue>344</issue><fpage>17</fpage><lpage>47</lpage><pub-id pub-id-type="doi">10.3897/zookeys.344.5912</pub-id></mixed-citation></tp:treatment-meta><tp:nomenclature><tp:taxon-name>
                            <tp:taxon-name-part taxon-name-part-type="genus">Zealeuctra</tp:taxon-name-part>
                            <tp:taxon-name-part taxon-name-part-type="species">stewarti</tp:taxon-name-part>
                            <object-id xmlns:xlink="http://www.w3.org/1999/xlink" xlink:type="simple">http://species-id.net/wiki/Zealeuctra_stewarti</object-id>
                        </tp:taxon-name><tp:taxon-authority>Kondratieff &amp; Zuellig</tp:taxon-authority><xref ref-type="fig" rid="F13">Fig. 13</xref><tp:nomenclature-citation-list><tp:nomenclature-citation><tp:taxon-name>Zealeuctra stewarti</tp:taxon-name><comment> Kondratieff &amp; Zuellig, 2004: 840. Holotype ♂ (TAMU), 5.2 mi E Leakey, Real Co., Texas</comment></tp:nomenclature-citation></tp:nomenclature-citation-list></tp:nomenclature><tp:treatment-sec sec-type="Description"><title>Description.</title><p><bold>Male - abdominal tergal cleft.</bold> Anterior portion broadly U-shaped and parallel-sided. Posterior portion V-shaped, with small crenulations evident along inner <!--PageBreak-->margins, terminating posteriorly with paired, subtriangular, medially-projected extensions (<xref ref-type="bibr" rid="B8">Kondratieff and Zuellig 2004</xref>, their <xref ref-type="fig" rid="F1">Fig. 1</xref>)</p><p><bold>Male - epiproct.</bold> Epiproct spine long, slender, and gently-recurved anteriorly (<xref ref-type="bibr" rid="B8">Kondratieff and Zuellig 2004</xref>; their fig. 2). No accessory spine or cusp present.</p><p><bold>Female - 7<sup>th</sup> sternum.</bold> Seventh sternum lacking medial lobe, with posteromedial portion overlapping as a slightly-notched, subtruncate flap onto anteromedial margin of the eighth sternum <xref ref-type="bibr" rid="B8">Kondratieff and Zuellig 2004</xref>; their fig. 3).</p></tp:treatment-sec><tp:treatment-sec sec-type="Material examined"><title>Material examined.</title><p><bold>USA</bold>, <bold>Texas:</bold> Real Co., Little Dry Frio, Farm Rd. 337 E of Leakey, <named-content xmlns:xlink="http://www.w3.org/1999/xlink" content-type="dwc:verbatimCoordinates" xlink:type="simple">29.7214, -99.6739</named-content>, 3.IV.2004, B.C. Kondratieff and R.E. Zuellig, 4♂, 6♀ (Paratypes; BYUC, CSUC); Little Dry Frio, Hwy 337, 5.2 mi E of Leakey, <named-content xmlns:xlink="http://www.w3.org/1999/xlink" content-type="dwc:verbatimCoordinates" xlink:type="simple">29.7214, -99.6739</named-content>, 20.II.2010, K.W. Stewart, 2♂ (BPSC).</p></tp:treatment-sec><tp:treatment-sec sec-type="Distribution"><title>Distribution.</title><p>USA: TX (<xref ref-type="bibr" rid="B1">DeWalt et al. 2012</xref>)</p></tp:treatment-sec><tp:treatment-sec sec-type="Remarks"><title>Remarks.</title><p>This is easily the rarest of the <italic><tp:taxon-name>Zealeuctra</tp:taxon-name></italic> species, currently known only from two streams within a very small geographic area in the Texas Hill Country region (<xref ref-type="fig" rid="F13">Fig. 13</xref>; <xref ref-type="bibr" rid="B8">Kondratieff and Zuellig 2004</xref>), overlapping in range and adult flight periods only with <italic><tp:taxon-name>Zealeuctra arnoldi</tp:taxon-name></italic>. The long and very slender epiproct spine exhibited by <italic><tp:taxon-name>Zealeuctra stewarti</tp:taxon-name></italic> is unique and easily distinguished from all members of this genus. In addition, the females of <italic><tp:taxon-name>Zealeuctra stewarti</tp:taxon-name></italic> and <italic><tp:taxon-name>Zealeuctra warreni</tp:taxon-name></italic> are the only two <italic><tp:taxon-name>Zealeuctra</tp:taxon-name></italic> species lacking a posterior lobe nested in central notch and where the posteromedial portion of the 7<sup>th</sup> sternum is flap-like and extending over the anteromedial margin of the 8<sup>th</sup> sternum.</p></tp:treatment-sec><tp:treatment-sec><!--Section generated to contain objects referenced in tp:taxon-treatment.--><fig id="F13" position="float" orientation="portrait"><label>Figure 13.</label><caption><p>Distribution map for <italic><tp:taxon-name>Zealeuctra stewarti</tp:taxon-name></italic>, <italic><tp:taxon-name>Zealeuctra talladega</tp:taxon-name></italic>, <italic><tp:taxon-name>Zealeuctra ukayodi</tp:taxon-name></italic> sp. n., and <italic><tp:taxon-name>Zealeuctra warreni</tp:taxon-name></italic>.</p></caption><graphic xmlns:xlink="http://www.w3.org/1999/xlink" xlink:href="ZooKeys-344-017-g013.jpg" position="float" orientation="portrait" xlink:type="simple"/></fig><fig id="F1" position="float" orientation="portrait"><label>Figures 1.</label><caption><p><italic><tp:taxon-name>Zealeuctra arnoldi</tp:taxon-name></italic>, scanning electron micrographs, USA, Texas, Uvalde Co., Cherry Creek, 3 April 2004. <bold>A</bold> male, cleft, dorsal view, 350× <bold>B</bold> male, epiproct, lateral view, 500× <bold>C</bold> male, epiproct, lateral view, 500× <bold>D</bold> female, posteromedial portion of seventh abdominal sternite, 200×.</p></caption><graphic xmlns:xlink="http://www.w3.org/1999/xlink" xlink:href="ZooKeys-344-017-g001.jpg" position="float" orientation="portrait" xlink:type="simple"/></fig></tp:treatment-sec><ref-list><ref id="B8"><mixed-citation xmlns:xlink="http://www.w3.org/1999/xlink" xlink:type="simple"><person-group><name name-style="western"><surname>Kondratieff</surname><given-names>BC</given-names></name><name name-style="western"><surname>Zuellig</surname><given-names>RE</given-names></name></person-group> (<year>2004</year>) <article-title>A new species of <italic>Zealeuctra</italic> Ricker (Plecoptera: Leuctridae) and confirmation of <italic>Hydroperla fugitans</italic> (Needham and Claassen) (Plecoptera: Perlodidae) from Texas.</article-title><source>Proceedings of the Entomological Society of Washington</source><volume>106</volume>: <fpage>840</fpage>–<lpage>843</lpage>. <ext-link ext-link-type="uri" xlink:href="http://www.biodiversitylibrary.org/item/95279#page/856/mode/1up" xlink:type="simple">http://www.biodiversitylibrary.org/item/95279#page/856/mode/1up</ext-link></mixed-citation></ref><ref id="B1"><mixed-citation xmlns:xlink="http://www.w3.org/1999/xlink" xlink:type="simple"><person-group><name name-style="western"><surname>DeWalt</surname><given-names>RE</given-names></name><name name-style="western"><surname>Neu-Becker</surname><given-names>U</given-names></name><name name-style="western"><surname>Steuber</surname><given-names>G</given-names></name></person-group> (<year>2012</year>) <source>Plecoptera species file online. Version 1.1/4.0.</source><ext-link ext-link-type="uri" xlink:href="http://Plecoptera.SpeciesFile.org" xlink:type="simple">http://Plecoptera.SpeciesFile.org</ext-link><comment>[accessed on 2 April 2012]</comment></mixed-citation></ref></ref-list></tp:taxon-treatment>
