# Supplementary material for: A review of the Nearctic genus Zealeuctra Ricker (Plecoptera, Leuctridae), with the description of a new species from the Cumberland Plateau region of eastern North America
Source: Zookeys. 2013 Oct 22;(344):17–47. doi: 10.3897/zookeys.344.5912 (PMC3817434; doi:10.3897/zookeys.344.5912)
Supplement: XML Treatment for Zealeuctra talladega [file zookeys.344.5912-treatment8.xml]

<!DOCTYPE tp:taxon-treatment
  PUBLIC "-//TaxonX//DTD Taxonomic Treatment Publishing DTD v0 20100105//EN" "tax-treatment-NSO.dtd">
<tp:taxon-treatment xmlns:tp="http://www.plazi.org/taxpub"><tp:treatment-meta><mixed-citation publication-type="journal"><person-group><name><surname>Grubbs</surname><given-names>Scott A.</given-names></name><name><surname>Kondratieff</surname><given-names>Boris C.</given-names></name><name><surname>Stark</surname><given-names>Bill P.</given-names></name><name><surname>DeWalt</surname><given-names>R. Edward</given-names></name></person-group><article-title>A review of the Nearctic genus <italic>Zealeuctra</italic> Ricker (Plecoptera, Leuctridae), with the description of a new species from the Cumberland Plateau region of eastern North America</article-title><source>Zookeys</source><day>22</day><month>10</month><year>2013</year><volume>2013</volume><issue>344</issue><fpage>17</fpage><lpage>47</lpage><pub-id pub-id-type="doi">10.3897/zookeys.344.5912</pub-id></mixed-citation></tp:treatment-meta><tp:nomenclature><tp:taxon-name>
                            <tp:taxon-name-part taxon-name-part-type="genus">Zealeuctra</tp:taxon-name-part>
                            <tp:taxon-name-part taxon-name-part-type="species">talladega</tp:taxon-name-part>
                            <object-id xmlns:xlink="http://www.w3.org/1999/xlink" xlink:type="simple">http://species-id.net/wiki/Zealeuctra_talladega</object-id>
                        </tp:taxon-name><tp:taxon-authority>Grubbs</tp:taxon-authority><xref ref-type="fig" rid="F7">Figs 7</xref><xref ref-type="fig" rid="F13">, 13</xref><tp:nomenclature-citation-list><tp:nomenclature-citation><tp:taxon-name>Zealeuctra talladega</tp:taxon-name><comment> Grubbs, 2005: 40. Holotype ♂ (INHS), tributary to Barbaree Creek, 22 km E Talladega, Clay Co., Alabama</comment></tp:nomenclature-citation></tp:nomenclature-citation-list></tp:nomenclature><tp:treatment-sec sec-type="Description"><title>Description.</title><p><bold>Male - abdominal tergal cleft.</bold> Anterior portion is near parallel-sided, U-shaped, and broadly rounded along anterior margin (<xref ref-type="fig" rid="F7">Figs 7A–C</xref>). Posterior portion is somewhat V-shaped and sinuous along inner margins, posterior terminus marked by either a single (<xref ref-type="fig" rid="F7">Fig. 7C</xref>) or paired (<xref ref-type="fig" rid="F7">Figs 7A</xref>–<xref ref-type="fig" rid="F8">8B</xref>) medially-directed subtriangular projections. Crenulations absent from inner margins of cleft..</p><p><bold>Male - epiproct.</bold> Base very broad and subquadrate in shape, narrowing to anteriorly-recurved and broadly tapering terminal spine, no accessory spine present although a small subterminal posterior nub may be present (<xref ref-type="fig" rid="F7">Figs 7D–F</xref>). Subquadrate base varies from rounded broadly to right angular in shape. No accessory spine or cusp present, but a minute, very low, medially-positioned hump is present along the anterior, recurved portion of epiproct (<xref ref-type="fig" rid="F7">Figs 7D–F</xref>).</p><p><bold>Female - 7<sup>th</sup> sternum.</bold> Seventh sternum with a small, lobe nested in a scarcely-convex central notch. Lobe ranges in shape from subtriangular (<xref ref-type="fig" rid="F7">Fig. 7G</xref>) to convex (<xref ref-type="fig" rid="F7">Fig. 7H</xref>). Posterior margin moderately convex.</p><fig id="F7" position="float" orientation="portrait"><label>Figures 7.</label><caption><p><italic><tp:taxon-name>Zealeuctra talladega</tp:taxon-name></italic>, scanning electron micrographs, USA, Alabama, Clay Co., tributary to Swept Creek, 24 January 2006 (<bold>A–B, D–E, G</bold>), USA, Alabama, Clay Co., tributary to West Fork Hatchet Creek, 25 January 2006 (<bold>C, F, H</bold>). <bold>A–C</bold> male, cleft, dorsal view, 350× <bold>D–F</bold> male, epiproct, lateral view, 500× <bold>G–H</bold> female, posteromedial portion of seventh abdominal sternite, 350×.</p></caption><graphic xmlns:xlink="http://www.w3.org/1999/xlink" xlink:href="ZooKeys-344-017-g007.jpg" position="float" orientation="portrait" xlink:type="simple"/></fig><!--PageBreak--></tp:treatment-sec><tp:treatment-sec sec-type="Material examined"><title>Material examined.</title><p><bold>USA</bold>, <bold>Alabama:</bold> Clay Co., tributary to Barbaree Creek, 22 km E Talladega, Talladega National Forest, <named-content xmlns:xlink="http://www.w3.org/1999/xlink" content-type="dwc:verbatimCoordinates" xlink:type="simple">33.4187, -85.8706</named-content>, 16.II.2003, S.A. Grubbs and D.K. King, 2♂, 2♀ (WKUC – paratypes); same but 5.III.2012, S.A. Grubbs, ♂, 4♀ (WKUC); Swept Creek, Talladega National Forest, <named-content xmlns:xlink="http://www.w3.org/1999/xlink" content-type="dwc:verbatimCoordinates" xlink:type="simple">33.2602, -86.1006</named-content>, 23.I.2006, A.L. Sheldon, ♀ (WKUC); tributary to Swept Creek, Talladega National Forest, <named-content xmlns:xlink="http://www.w3.org/1999/xlink" content-type="dwc:verbatimCoordinates" xlink:type="simple">33.2595, -86.1031</named-content>, 23.I.2006, A.L. Sheldon, 3♂, 6♀ (WKUC); <!--PageBreak-->tributary to Swept Creek, Talladega National Forest, <named-content xmlns:xlink="http://www.w3.org/1999/xlink" content-type="dwc:verbatimCoordinates" xlink:type="simple">33.2632, -86.0922</named-content>, 24.I.2006, A.L. Sheldon, 7♂, 9♀ (WKUC); South Branch Swept Creek, Talladega National Forest, <named-content xmlns:xlink="http://www.w3.org/1999/xlink" content-type="dwc:verbatimCoordinates" xlink:type="simple">33.2607, -86.0952</named-content>, 24.I.2006, A.L. Sheldon, 2♂, 6♀ (WKUC); tributary to Swept Creek, Talladega National Forest, <named-content xmlns:xlink="http://www.w3.org/1999/xlink" content-type="dwc:verbatimCoordinates" xlink:type="simple">33.2614, -86.0955</named-content>, 24.I.2006, A.L. Sheldon, ♀ (WKUC); tributary to West Fork Hatchet Creek, Talladega National Forest, Forest, <named-content xmlns:xlink="http://www.w3.org/1999/xlink" content-type="dwc:verbatimCoordinates" xlink:type="simple">33.2938, -86.0780</named-content>, 25.I.2006, A.L. Sheldon, ♂ (WKUC); tributary to West Fork Hatchet Creek, Talladega National Forest, Forest, <named-content xmlns:xlink="http://www.w3.org/1999/xlink" content-type="dwc:verbatimCoordinates" xlink:type="simple">33.2740, -86.0733</named-content>, 25.I.2006, A.L. Sheldon, ♂, ♀ (WKUC); tributary to West Fork Hatchet Creek, Talladega National Forest, Forest, <named-content xmlns:xlink="http://www.w3.org/1999/xlink" content-type="dwc:verbatimCoordinates" xlink:type="simple">33.2823, -86.0666</named-content>, 25.I.2006, A.L. Sheldon, 4♂, 4♀ (WKUC); tributary to West Fork Hatchet Creek, Talladega National Forest, <named-content xmlns:xlink="http://www.w3.org/1999/xlink" content-type="dwc:verbatimCoordinates" xlink:type="simple">33.2825, -86.0668</named-content>, 8.III.2007, A.L. Sheldon, 3♀ (WKUC); tributary to West Fork Hatchet Creek, Talladega National Forest, <named-content xmlns:xlink="http://www.w3.org/1999/xlink" content-type="dwc:verbatimCoordinates" xlink:type="simple">33.2743, -86.0739</named-content>, 8.III.2007, A.L. Sheldon, 2♀ (WKUC); tributary to West Fork Hatchet Creek, Talladega National Forest, <named-content xmlns:xlink="http://www.w3.org/1999/xlink" content-type="dwc:verbatimCoordinates" xlink:type="simple">33.3219, -86.0671</named-content>, 7.IV.2008, A.L. Sheldon, 2♀ (WKUC); tributary to West Fork Hatchet Creek, FR 662, 16 km SSE Talladega, Talladega National Forest, <named-content xmlns:xlink="http://www.w3.org/1999/xlink" content-type="dwc:verbatimCoordinates" xlink:type="simple">33.3048, -86.0380</named-content>, 5.III.2012, S.A. Grubbs, ♂, 2♀ (WKUC); tributary to Hatchet Creek, FR 687, Talladega National Forest, <named-content xmlns:xlink="http://www.w3.org/1999/xlink" content-type="dwc:verbatimCoordinates" xlink:type="simple">33.1557, -86.1196</named-content>, 5.III.2012, S.A. Grubbs, 4♀ (WKUC); tributary to Cheaha Creek, Talladega National Forest, <named-content xmlns:xlink="http://www.w3.org/1999/xlink" content-type="dwc:verbatimCoordinates" xlink:type="simple">33.4397, -85.8387</named-content>, 5.III.2012, S.A. Grubbs, ♀ (WKUC); tributary to Tallaseehatchie Creek, FR 616, Talladega National Forest, <named-content xmlns:xlink="http://www.w3.org/1999/xlink" content-type="dwc:verbatimCoordinates" xlink:type="simple">33.2053, -86.0800</named-content>, 5.III.2012, S.A. Grubbs, ♂, 2♀ (WKUC); Cleburne Co., Cheaha Creek, above Cheaha Lake, Cheaha State Park, 2.III.1991, R.W. Baumann and S.M. Clark, 2♂, 2♀ (BYUC); Talladega Co., tributary to Smelley Creek, Talladega National Forest, <named-content xmlns:xlink="http://www.w3.org/1999/xlink" content-type="dwc:verbatimCoordinates" xlink:type="simple">33.2988, -86.0842</named-content>, 8.III.2007, A.L. Sheldon, ♂, 6♀ (WKUC), Smelley Creek, Talladega National Forest, <named-content xmlns:xlink="http://www.w3.org/1999/xlink" content-type="dwc:verbatimCoordinates" xlink:type="simple">33.3010, -86.0945</named-content>, 21.XII.2007, A.L. Sheldon, ♂ (WKUC); tributary to Smelley Creek, Talladega National Forest, <named-content xmlns:xlink="http://www.w3.org/1999/xlink" content-type="dwc:verbatimCoordinates" xlink:type="simple">33.3006, -86.0862</named-content>, 7.IV.2008, A.L. Sheldon, ♂, 2♀ (WKUC).</p></tp:treatment-sec><tp:treatment-sec sec-type="Distribution"><title>Distribution.</title><p>USA: AL (<xref ref-type="bibr" rid="B1">DeWalt et al. 2012</xref>)</p></tp:treatment-sec><tp:treatment-sec sec-type="Remarks"><title>Remarks.</title><p>This species is known only from the southern Talladega Mountains region of eastern Alabama (<xref ref-type="fig" rid="F13">Fig. 13</xref>), the southern terminus of the Appalachian Moun<!--PageBreak-->tains. Extensive collecting efforts by both the author and Dr. Andrew Sheldon since 2005 have yet to produce localities north from the two counties (Clay and Talladega) where this species has been obtained.</p></tp:treatment-sec><tp:treatment-sec><!--Section generated to contain objects referenced in tp:taxon-treatment.--><fig id="F13" position="float" orientation="portrait"><label>Figure 13.</label><caption><p>Distribution map for <italic><tp:taxon-name>Zealeuctra stewarti</tp:taxon-name></italic>, <italic><tp:taxon-name>Zealeuctra talladega</tp:taxon-name></italic>, <italic><tp:taxon-name>Zealeuctra ukayodi</tp:taxon-name></italic> sp. n., and <italic><tp:taxon-name>Zealeuctra warreni</tp:taxon-name></italic>.</p></caption><graphic xmlns:xlink="http://www.w3.org/1999/xlink" xlink:href="ZooKeys-344-017-g013.jpg" position="float" orientation="portrait" xlink:type="simple"/></fig><fig id="F8" position="float" orientation="portrait"><label>Figures 8.</label><caption><p><italic><tp:taxon-name>Zealeuctra ukayodi</tp:taxon-name></italic>, sp. n., scanning electron micrographs, USA, Alabama, Jackson Co., Poplar Spring, 16 March 2008 (<bold>A–D, F–J</bold>), USA, Tennessee, Grundy Co., tributary to Elk River, 12 February 2007 (<bold>E</bold>). <bold>A–B</bold> male, cleft, dorsal view, 200× <bold>C–E</bold> male, epiproct, lateral view, 350× or 500× <bold>F</bold> female, posteromedial portion of seventh abdominal sternite, 350× <bold>G</bold> male terminalia, lateral <bold>H</bold> male terminalia, dorsal <bold>I</bold> male terminalia, ventral <bold>J</bold> female terminalia, ventral.</p></caption><graphic xmlns:xlink="http://www.w3.org/1999/xlink" xlink:href="ZooKeys-344-017-g008.jpg" position="float" orientation="portrait" xlink:type="simple"/></fig></tp:treatment-sec><ref-list><ref id="B1"><mixed-citation xmlns:xlink="http://www.w3.org/1999/xlink" xlink:type="simple"><person-group><name name-style="western"><surname>DeWalt</surname><given-names>RE</given-names></name><name name-style="western"><surname>Neu-Becker</surname><given-names>U</given-names></name><name name-style="western"><surname>Steuber</surname><given-names>G</given-names></name></person-group> (<year>2012</year>) <source>Plecoptera species file online. Version 1.1/4.0.</source><ext-link ext-link-type="uri" xlink:href="http://Plecoptera.SpeciesFile.org" xlink:type="simple">http://Plecoptera.SpeciesFile.org</ext-link><comment>[accessed on 2 April 2012]</comment></mixed-citation></ref></ref-list></tp:taxon-treatment>
