# Supplementary material for: A review of the Nearctic genus Zealeuctra Ricker (Plecoptera, Leuctridae), with the description of a new species from the Cumberland Plateau region of eastern North America
Source: Zookeys. 2013 Oct 22;(344):17–47. doi: 10.3897/zookeys.344.5912 (PMC3817434; doi:10.3897/zookeys.344.5912)
Supplement: XML Treatment for Zealeuctra ukayodi [file zookeys.344.5912-treatment9.xml]

<!DOCTYPE tp:taxon-treatment
  PUBLIC "-//TaxonX//DTD Taxonomic Treatment Publishing DTD v0 20100105//EN" "tax-treatment-NSO.dtd">
<tp:taxon-treatment xmlns:tp="http://www.plazi.org/taxpub"><tp:treatment-meta><mixed-citation publication-type="journal"><person-group><name><surname>Grubbs</surname><given-names>Scott A.</given-names></name><name><surname>Kondratieff</surname><given-names>Boris C.</given-names></name><name><surname>Stark</surname><given-names>Bill P.</given-names></name><name><surname>DeWalt</surname><given-names>R. Edward</given-names></name></person-group><article-title>A review of the Nearctic genus <italic>Zealeuctra</italic> Ricker (Plecoptera, Leuctridae), with the description of a new species from the Cumberland Plateau region of eastern North America</article-title><source>Zookeys</source><day>22</day><month>10</month><year>2013</year><volume>2013</volume><issue>344</issue><fpage>17</fpage><lpage>47</lpage><pub-id pub-id-type="doi">10.3897/zookeys.344.5912</pub-id></mixed-citation></tp:treatment-meta><tp:nomenclature><tp:taxon-name>
                            <tp:taxon-name-part taxon-name-part-type="genus">Zealeuctra</tp:taxon-name-part>
                            <tp:taxon-name-part taxon-name-part-type="species">ukayodi</tp:taxon-name-part>
                            <object-id xmlns:xlink="http://www.w3.org/1999/xlink" xlink:type="simple">http://zoobank.org/7D5A6F56-AA11-458D-868B-CB7654BFD8C8</object-id>
                            <object-id xmlns:xlink="http://www.w3.org/1999/xlink" xlink:type="simple">http://species-id.net/wiki/Zealeuctra_ukayodi</object-id>
                        </tp:taxon-name><tp:taxon-authority>Grubbs</tp:taxon-authority><tp:taxon-status xmlns:xlink="http://www.w3.org/1999/xlink" xlink:type="simple">sp. n.</tp:taxon-status><xref ref-type="fig" rid="F8">Figs 8</xref><xref ref-type="fig" rid="F13">, 13</xref></tp:nomenclature><tp:treatment-sec sec-type="Description"><title>Description.</title><p><bold>Male.</bold> Forewing length 6.5–7.0 mm; body length 5.0–5.5 mm. General body color brown.</p><p>Anterior portion of male abdominal tergal cleft is narrowly U-shaped, and rounded along the anterior terminus. The posterior portion is widest anteriorly with crenulations present along inner margins. Overall shape of cleft ranges from either V-shaped to somewhat sinuous (<xref ref-type="fig" rid="F8">Figs 8A–B, I</xref>). Epiproct base very broad and subquadrate in shape, narrowing to anteriorly-recurved and broadly tapering terminal spine, no accessory spine present (<xref ref-type="fig" rid="F8">Figs 8C–E</xref>). Subquadrate base varies in from rounded broadly to right angular in shape. No accessory spine or cusp present. Cerci sclerotized mainly along outer margin and bearing a small dorsomedial hump and a subapical, triangular sclerotized tooth (<xref ref-type="fig" rid="F8">Figs 8G–I</xref>). Length of vesicle ca. 1.5× width.</p><p><bold>Female.</bold> Forewing length 7.5–8.0 mm; body length 6.0–8.0 mm. General body color brown. Seventh sternum with a quadrate sclerotized region, convex posteriorly, and scarcely projecting over the anterior portion of the eighth sternum (<xref ref-type="fig" rid="F8">Fig. 8I</xref>); posteromedial portion unpigmented and very slightly notched, bearing a lightly-pigmented lobe that is convex posteriorly (<xref ref-type="fig" rid="F8">Figs 8F, I</xref>).</p><p><bold>Nymph.</bold> Unknown.</p><fig id="F8" position="float" orientation="portrait"><label>Figures 8.</label><caption><p><italic><tp:taxon-name>Zealeuctra ukayodi</tp:taxon-name></italic>, sp. n., scanning electron micrographs, USA, Alabama, Jackson Co., Poplar Spring, 16 March 2008 (<bold>A–D, F–J</bold>), USA, Tennessee, Grundy Co., tributary to Elk River, 12 February 2007 (<bold>E</bold>). <bold>A–B</bold> male, cleft, dorsal view, 200× <bold>C–E</bold> male, epiproct, lateral view, 350× or 500× <bold>F</bold> female, posteromedial portion of seventh abdominal sternite, 350× <bold>G</bold> male terminalia, lateral <bold>H</bold> male terminalia, dorsal <bold>I</bold> male terminalia, ventral <bold>J</bold> female terminalia, ventral.</p></caption><graphic xmlns:xlink="http://www.w3.org/1999/xlink" xlink:href="ZooKeys-344-017-g008.jpg" position="float" orientation="portrait" xlink:type="simple"/></fig></tp:treatment-sec><tp:treatment-sec sec-type="Material examined"><title>Material examined.</title><p>Holotype ♂, in 95% ethyl alcohol, <bold>USA</bold>, <bold>Alabama</bold>, Jackson Co., Poplar Spring, 6 km SW Hytop, <named-content xmlns:xlink="http://www.w3.org/1999/xlink" content-type="dwc:verbatimCoordinates" xlink:type="simple">34.8779, -86.1283</named-content>, 19.II.2007, S.A. Grubbs (INHS). Paratypes: same as Holotype, 19.II.2007, S.A. Grubbs, 4♂, 7♀ (WKUC); same as Holotype but 16.III.2008, S.A. Grubbs, 13♂, 30♀ (INHS, WKUC). <bold>Tennessee:</bold> Cumberland Co., North Fork Elmore Creek, TN Rte. 298, <named-content xmlns:xlink="http://www.w3.org/1999/xlink" content-type="dwc:verbatimCoordinates" xlink:type="simple">36.1037, -84.9414</named-content>, 9.II.1998, B.C. Kondratieff and R.F. Kirchner, 2♂, 4♀ (CSUC); Grundy Co., tributary to Elk River, Rte. 50, 14 km N Monteagle, <named-content xmlns:xlink="http://www.w3.org/1999/xlink" content-type="dwc:verbatimCoordinates" xlink:type="simple">35.3578, -85.8363</named-content>, 12.II.2007, S.A. Grubbs, ♂, 2♀ (WKUC); Marion Co., tributary to Cross Creek, 17 km NW South Pittsburg, Franklin-Marion State Forest, <named-content xmlns:xlink="http://www.w3.org/1999/xlink" content-type="dwc:verbatimCoordinates" xlink:type="simple">35.0847, -85.8673</named-content>, 12.II.2007, S.A. Grubbs, ♂ (WKUC); tributary to Sweeten Creek, 15 km NW South Pittsburg, Franklin-Marion State Forest, <named-content xmlns:xlink="http://www.w3.org/1999/xlink" content-type="dwc:verbatimCoordinates" xlink:type="simple">35.0827, -85.8391</named-content>, 12.II.2007, S.A. Grubbs, 2♀ (WKUC); tributary to Sweeten Creek, 15 km NW South Pittsburg, Franklin-Marion State Forest, <named-content xmlns:xlink="http://www.w3.org/1999/xlink" content-type="dwc:verbatimCoordinates" xlink:type="simple">35.0942, -85.8600</named-content>, 8.II.2013, S.A. Grubbs, 3♂, 17♀ (WKUC); Cave Springs Creek, Franklin-Marion State Forest, <named-content xmlns:xlink="http://www.w3.org/1999/xlink" content-type="dwc:verbatimCoordinates" xlink:type="simple">35.0764, -85.8427</named-content>, 25.II.2007, A.L. Sheldon, ♂, ♀ (WKUC).</p><!--PageBreak--></tp:treatment-sec><tp:treatment-sec sec-type="Etymology"><title>Etymology.</title><p>The specific epithet is a Cherokee word for “dry”, a figurative reference to the temporary stream habitat characteristic of this species. Cherokee Native Americans formerly inhabited the southern Cumberland Plateau region.</p></tp:treatment-sec><tp:treatment-sec sec-type="Diagnosis"><title>Diagnosis.</title><p>The species is similar only to the cognate <!--PageBreak--><italic><tp:taxon-name>Zealeuctra talladega</tp:taxon-name></italic>, and these two species can be separated mainly by characteristics of the male cleft. In <italic><tp:taxon-name>Zealeuctra talladega</tp:taxon-name></italic>, the cleft is highly sinuous or hourglass in shape and lacks the large crenulations along the inner margins. In <italic><tp:taxon-name>Zealeuctra ukayodi</tp:taxon-name></italic>, the cleft ranges from broadly V-shaped to somewhat sinuous, with large, conspicuous crenulations present along the inner margins of the posterior portion. Variation in the shape of the epiproct, namely the anterior quadrate or subquadrate shelf, overlaps between the two species. There is also a minute, medially-positioned hump present along the anterior, recurved portion of epiproct in <italic><tp:taxon-name>Zealeuctra talladega</tp:taxon-name></italic> (<xref ref-type="fig" rid="F7">Figs 7D–F</xref>) that is lacking entirely in <italic><tp:taxon-name>Zealeuctra ukayodi</tp:taxon-name></italic> (<xref ref-type="fig" rid="F8">Figs 8C–E</xref>). The fused subanal plates-anal probe of <italic><tp:taxon-name>Zealeuctra talladega</tp:taxon-name></italic> and <italic><tp:taxon-name>Zealeuctra ukayodi</tp:taxon-name></italic> appears to be highly similar in structure.</p></tp:treatment-sec><tp:treatment-sec sec-type="Remarks"><title>Remarks.</title><p><italic><tp:taxon-name>Zealeuctra ukayodi</tp:taxon-name></italic> appears to be restricted to the southern portion of the Cumberland Plateau, known at present from central Tennessee south to the type locality in northeastern Alabama (<xref ref-type="fig" rid="F13">Fig. 13</xref>). The range of only one other <italic><tp:taxon-name>Zealeuctra</tp:taxon-name></italic> species, <italic><tp:taxon-name>Zealeuctra fraxina</tp:taxon-name></italic>, extends south and eastward into the Cumberland Plateau region in northeastern Alabama (<xref ref-type="bibr" rid="B6">Grubbs 2006</xref>). No other stonefly species have been collected at the type locality. <italic><tp:taxon-name>Allocapnia unzickeri</tp:taxon-name></italic> Ross &amp; Yamamoto, <italic><tp:taxon-name>Oemopteryx contorta</tp:taxon-name></italic> (Needham &amp; Claassen), and <italic><tp:taxon-name>Taeniopteryx ugola</tp:taxon-name></italic> Ricker &amp; Ross have been obtained with <italic><tp:taxon-name>Zealeuctra ukayodi</tp:taxon-name></italic> at some of the paratype localities in Tennessee. The common name, Cumberland Needlefly, is proposed for this species (<xref ref-type="bibr" rid="B15">Stark et al. 2012</xref>).</p><!--PageBreak--></tp:treatment-sec><tp:treatment-sec><!--Section generated to contain objects referenced in tp:taxon-treatment.--><fig id="F13" position="float" orientation="portrait"><label>Figure 13.</label><caption><p>Distribution map for <italic><tp:taxon-name>Zealeuctra stewarti</tp:taxon-name></italic>, <italic><tp:taxon-name>Zealeuctra talladega</tp:taxon-name></italic>, <italic><tp:taxon-name>Zealeuctra ukayodi</tp:taxon-name></italic> sp. n., and <italic><tp:taxon-name>Zealeuctra warreni</tp:taxon-name></italic>.</p></caption><graphic xmlns:xlink="http://www.w3.org/1999/xlink" xlink:href="ZooKeys-344-017-g013.jpg" position="float" orientation="portrait" xlink:type="simple"/></fig><fig id="F7" position="float" orientation="portrait"><label>Figures 7.</label><caption><p><italic><tp:taxon-name>Zealeuctra talladega</tp:taxon-name></italic>, scanning electron micrographs, USA, Alabama, Clay Co., tributary to Swept Creek, 24 January 2006 (<bold>A–B, D–E, G</bold>), USA, Alabama, Clay Co., tributary to West Fork Hatchet Creek, 25 January 2006 (<bold>C, F, H</bold>). <bold>A–C</bold> male, cleft, dorsal view, 350× <bold>D–F</bold> male, epiproct, lateral view, 500× <bold>G–H</bold> female, posteromedial portion of seventh abdominal sternite, 350×.</p></caption><graphic xmlns:xlink="http://www.w3.org/1999/xlink" xlink:href="ZooKeys-344-017-g007.jpg" position="float" orientation="portrait" xlink:type="simple"/></fig></tp:treatment-sec><ref-list><ref id="B6"><mixed-citation xmlns:xlink="http://www.w3.org/1999/xlink" xlink:type="simple"><person-group><name name-style="western"><surname>Grubbs</surname><given-names>SA</given-names></name></person-group> (<year>2006</year>) <article-title><italic>Allocapnia sano</italic>, a new species of snowfly (Plecoptera: Capniidae) from Alabama, U.S.A., plus six new state records.</article-title><source>Zootaxa</source><volume>1197</volume>: <fpage>39</fpage>–<lpage>43</lpage>. <ext-link ext-link-type="uri" xlink:href="http://www.mapress.com/zootaxa/2006f/zt01197p043.pdf" xlink:type="simple">http://www.mapress.com/zootaxa/2006f/zt01197p043.pdf</ext-link></mixed-citation></ref><ref id="B15"><mixed-citation xmlns:xlink="http://www.w3.org/1999/xlink" xlink:type="simple"><person-group><name name-style="western"><surname>Stark</surname><given-names>BP</given-names></name><name name-style="western"><surname>Stewart</surname><given-names>KW</given-names></name><name name-style="western"><surname>Szczytko</surname><given-names>SW</given-names></name><name name-style="western"><surname>Baumann</surname><given-names>RW</given-names></name><name name-style="western"><surname>Kondratieff</surname><given-names>BC</given-names></name></person-group> (<year>2012</year>) <article-title>Scientific and common names of stoneflies of Nearctic stoneflies (Plecoptera), with corrections and additions to the list.</article-title><source>The Caddis Press, Miscellaneous Contributions</source><volume>1</volume>: <fpage>1</fpage>-<lpage>20</lpage>.</mixed-citation></ref></ref-list></tp:taxon-treatment>
