# Supplementary material for: A review of the Nearctic genus Zealeuctra Ricker (Plecoptera, Leuctridae), with the description of a new species from the Cumberland Plateau region of eastern North America
Source: Zookeys. 2013 Oct 22;(344):17–47. doi: 10.3897/zookeys.344.5912 (PMC3817434; doi:10.3897/zookeys.344.5912)
Supplement: XML Treatment for Zealeuctra wachita [file zookeys.344.5912-treatment10.xml]

<!DOCTYPE tp:taxon-treatment
  PUBLIC "-//TaxonX//DTD Taxonomic Treatment Publishing DTD v0 20100105//EN" "tax-treatment-NSO.dtd">
<tp:taxon-treatment xmlns:tp="http://www.plazi.org/taxpub"><tp:treatment-meta><mixed-citation publication-type="journal"><person-group><name><surname>Grubbs</surname><given-names>Scott A.</given-names></name><name><surname>Kondratieff</surname><given-names>Boris C.</given-names></name><name><surname>Stark</surname><given-names>Bill P.</given-names></name><name><surname>DeWalt</surname><given-names>R. Edward</given-names></name></person-group><article-title>A review of the Nearctic genus <italic>Zealeuctra</italic> Ricker (Plecoptera, Leuctridae), with the description of a new species from the Cumberland Plateau region of eastern North America</article-title><source>Zookeys</source><day>22</day><month>10</month><year>2013</year><volume>2013</volume><issue>344</issue><fpage>17</fpage><lpage>47</lpage><pub-id pub-id-type="doi">10.3897/zookeys.344.5912</pub-id></mixed-citation></tp:treatment-meta><tp:nomenclature><tp:taxon-name>
                            <tp:taxon-name-part taxon-name-part-type="genus">Zealeuctra</tp:taxon-name-part>
                            <tp:taxon-name-part taxon-name-part-type="species">wachita</tp:taxon-name-part>
                            <object-id xmlns:xlink="http://www.w3.org/1999/xlink" xlink:type="simple">http://species-id.net/wiki/Zealeuctra_wachita</object-id>
                        </tp:taxon-name><tp:taxon-authority>Ricker &amp; Ross</tp:taxon-authority><xref ref-type="fig" rid="F9">Figs 9</xref><xref ref-type="fig" rid="F11">, 11</xref><tp:nomenclature-citation-list><tp:nomenclature-citation><tp:taxon-name>Zealeuctra wachita</tp:taxon-name><comment> Ricker &amp; Ross, 1969: 1119. Holotype ♂ (INHS), Ouachita River, Polk Co., Arkansas</comment></tp:nomenclature-citation></tp:nomenclature-citation-list></tp:nomenclature><tp:treatment-sec sec-type="Description"><title>Description.</title><p><bold>Male - abdominal tergal cleft.</bold> Anterior portion broadly rounded, with a secondary U-shaped extension, inner margins set apart from remainder of cleft (<xref ref-type="fig" rid="F9">Fig. 9A</xref>). Posterior portion markedly wider than anterior portion, interior margins rounded and lacking crenulations, terminating posteriorly as paired, large subtruncate medially-projected extensions.</p><p><bold>Male - epiproct.</bold> Base narrow and extending laterally (<xref ref-type="fig" rid="F9">Fig. 9A</xref>), spine directed at ca. 90° angle from base, tapering gradually, and recurved somewhat anteriorly (<xref ref-type="fig" rid="F9">Figs 9B–C</xref>). No accessory spine or cusp present.</p><!--PageBreak--><p><bold>Female - 7<sup>th</sup> sternum.</bold> Seventh sternum with a small, subtriangular lobe nested in a slightly-concave central notch (<xref ref-type="fig" rid="F9">Fig. 9D</xref>).</p><fig id="F9" position="float" orientation="portrait"><label>Figures 9.</label><caption><p><italic><tp:taxon-name>Zealeuctra wachita</tp:taxon-name></italic>, scanning electron micrographs, USA, Oklahoma, LeFlore Co., tributary to Big Creek, 6 February 2003 (<bold>A, B, D</bold>), USA, Arkansas, Scott Co., Johnson Creek, 6 January 1999 (<bold>C</bold>). <bold>A</bold> male, cleft, dorsal view, 200× <bold>B–C</bold> male, epiproct, lateral view, 350× or 500× <bold>D</bold> female, posteromedial portion of seventh abdominal sternite, 350×.</p></caption><graphic xmlns:xlink="http://www.w3.org/1999/xlink" xlink:href="ZooKeys-344-017-g009.jpg" position="float" orientation="portrait" xlink:type="simple"/></fig></tp:treatment-sec><tp:treatment-sec sec-type="Material examined"><title>Material examined.</title><p><bold>USA</bold>, <bold>Arkansas:</bold> Scott Co., Johnson Creek, Hwy 49, <named-content xmlns:xlink="http://www.w3.org/1999/xlink" content-type="dwc:verbatimCoordinates" xlink:type="simple">34.7131, -94.2101</named-content>, 6.I.1999, B.P. Stark, 2♂, ♀ (BPSC). <bold>Oklahoma:</bold> LeFlore Co., tributary to Big Creek, NW Page, Hwy 59/270, <named-content xmlns:xlink="http://www.w3.org/1999/xlink" content-type="dwc:verbatimCoordinates" xlink:type="simple">34.7144, -94.5547</named-content>, 6.II.2003, B.C. Kondratieff, J.P. Schmidt, and R.E. Zuellig, 3♂, ♀ (CSUC); tributary to Big Creek, NW Page, Hwy 59/270, <named-content xmlns:xlink="http://www.w3.org/1999/xlink" content-type="dwc:verbatimCoordinates" xlink:type="simple">34.7194, -94.5608</named-content>, 6.II.2003, B.C. Kondratieff, J.P. Schmidt, and R.E. Zuellig, 4♂, 3♀ (CSUC); Big Creek, NW Page at Page Cemetery Rd., <named-content xmlns:xlink="http://www.w3.org/1999/xlink" content-type="dwc:verbatimCoordinates" xlink:type="simple">34.7139, -94.5500</named-content>, 6.II.2003, B.C. Kondratieff, J.P. Schmidt, and R.E. Zuellig, ♂ (CSUC); intermittent stream just E of Muse, Hwy 63, <named-content xmlns:xlink="http://www.w3.org/1999/xlink" content-type="dwc:verbatimCoordinates" xlink:type="simple">34.6718, -94.7585</named-content>, 15.III.2002, B.C. Kondratieff and R.E. Zuellig, 2♂ (CSUC).</p></tp:treatment-sec><tp:treatment-sec sec-type="Distribution"><title>Distribution.</title><p>USA: AR (<xref ref-type="bibr" rid="B1">DeWalt et al. 2012</xref>), OK (new state record)</p></tp:treatment-sec><tp:treatment-sec sec-type="Remarks"><title>Remarks.</title><p>This is the only <italic><tp:taxon-name>Zealeuctra</tp:taxon-name></italic> species that has a cleft bearing a secondary anterior extension. <italic><tp:taxon-name>Zealeuctra wachita</tp:taxon-name></italic> appears to be easily the least common of the three <italic><tp:taxon-name>Zealeuctra</tp:taxon-name></italic> species endemic to the Interior Plateau region. <xref ref-type="bibr" rid="B9">Poulton and Stewart (1991)</xref>, in their study of the stoneflies of the Ozark and Ouachita Mountains, included only two Arkansas localities for this species. In contrast, the other two regional species, <italic><tp:taxon-name>Zealeuctra cherokee</tp:taxon-name></italic> and <italic><tp:taxon-name>Zealeuctra warreni</tp:taxon-name></italic>, plus <italic><tp:taxon-name>Zealeuctra claasseni</tp:taxon-name></italic> and <italic><tp:taxon-name>Zealeuctra narfi</tp:taxon-name></italic>, are markedly more common. The Oklahoma records noted above (<xref ref-type="fig" rid="F11">Fig. 11</xref>) represent new state records.</p></tp:treatment-sec><tp:treatment-sec><!--Section generated to contain objects referenced in tp:taxon-treatment.--><fig id="F11" position="float" orientation="portrait"><label>Figure 11.</label><caption><p>Distribution map for <italic><tp:taxon-name>Zealeuctra fraxina</tp:taxon-name></italic>, <italic><tp:taxon-name>Zealeuctra hitei</tp:taxon-name></italic>, and <italic><tp:taxon-name>Zealeuctra wachita</tp:taxon-name></italic>.</p></caption><graphic xmlns:xlink="http://www.w3.org/1999/xlink" xlink:href="ZooKeys-344-017-g011.jpg" position="float" orientation="portrait" xlink:type="simple"/></fig></tp:treatment-sec><ref-list><ref id="B1"><mixed-citation xmlns:xlink="http://www.w3.org/1999/xlink" xlink:type="simple"><person-group><name name-style="western"><surname>DeWalt</surname><given-names>RE</given-names></name><name name-style="western"><surname>Neu-Becker</surname><given-names>U</given-names></name><name name-style="western"><surname>Steuber</surname><given-names>G</given-names></name></person-group> (<year>2012</year>) <source>Plecoptera species file online. Version 1.1/4.0.</source><ext-link ext-link-type="uri" xlink:href="http://Plecoptera.SpeciesFile.org" xlink:type="simple">http://Plecoptera.SpeciesFile.org</ext-link><comment>[accessed on 2 April 2012]</comment></mixed-citation></ref><ref id="B9"><mixed-citation xmlns:xlink="http://www.w3.org/1999/xlink" xlink:type="simple"><person-group><name name-style="western"><surname>Poulton</surname><given-names>BP</given-names></name><name name-style="western"><surname>Stewart</surname><given-names>KW</given-names></name></person-group> (<year>1991</year>) <article-title>Stoneflies of the Ozark and Ouachita Mountains (Plecoptera).</article-title><source>Memoirs of the American Entomological Society</source><volume>13</volume>: <fpage>1</fpage>-<lpage>116</lpage>.</mixed-citation></ref></ref-list></tp:taxon-treatment>
