# Supplementary material for: A review of the Nearctic genus Zealeuctra Ricker (Plecoptera, Leuctridae), with the description of a new species from the Cumberland Plateau region of eastern North America
Source: Zookeys. 2013 Oct 22;(344):17–47. doi: 10.3897/zookeys.344.5912 (PMC3817434; doi:10.3897/zookeys.344.5912)
Supplement: XML Treatment for Zealeuctra warreni [file zookeys.344.5912-treatment11.xml]

<!DOCTYPE tp:taxon-treatment
  PUBLIC "-//TaxonX//DTD Taxonomic Treatment Publishing DTD v0 20100105//EN" "tax-treatment-NSO.dtd">
<tp:taxon-treatment xmlns:tp="http://www.plazi.org/taxpub"><tp:treatment-meta><mixed-citation publication-type="journal"><person-group><name><surname>Grubbs</surname><given-names>Scott A.</given-names></name><name><surname>Kondratieff</surname><given-names>Boris C.</given-names></name><name><surname>Stark</surname><given-names>Bill P.</given-names></name><name><surname>DeWalt</surname><given-names>R. Edward</given-names></name></person-group><article-title>A review of the Nearctic genus <italic>Zealeuctra</italic> Ricker (Plecoptera, Leuctridae), with the description of a new species from the Cumberland Plateau region of eastern North America</article-title><source>Zookeys</source><day>22</day><month>10</month><year>2013</year><volume>2013</volume><issue>344</issue><fpage>17</fpage><lpage>47</lpage><pub-id pub-id-type="doi">10.3897/zookeys.344.5912</pub-id></mixed-citation></tp:treatment-meta><tp:nomenclature><tp:taxon-name>
                            <tp:taxon-name-part taxon-name-part-type="genus">Zealeuctra</tp:taxon-name-part>
                            <tp:taxon-name-part taxon-name-part-type="species">warreni</tp:taxon-name-part>
                            <object-id xmlns:xlink="http://www.w3.org/1999/xlink" xlink:type="simple">http://species-id.net/wiki/Zealeuctra_warreni</object-id>
                        </tp:taxon-name><tp:taxon-authority>Ricker &amp; Ross</tp:taxon-authority><xref ref-type="fig" rid="F10">Figs 10</xref><xref ref-type="fig" rid="F13">, 13</xref><tp:nomenclature-citation-list><tp:nomenclature-citation><tp:taxon-name>Zealeuctra warreni</tp:taxon-name><comment> Ricker &amp; Ross, 1969: 1120. Holotype ♂ (INHS), Sugar Creek, 5 mi E Hardy, Sharp Co., Arkansas</comment></tp:nomenclature-citation></tp:nomenclature-citation-list></tp:nomenclature><tp:treatment-sec sec-type="Description"><title>Description.</title><p><bold>Male - abdominal tergal cleft.</bold> Anterior portion broadly-rounded and U-shaped. Posterior portion V-shaped, with small crenulations evident along inner margins, terminating posteriorly with paired, subtriangular, medially-projected extensions (<xref ref-type="fig" rid="F10">Fig. 10A</xref>).</p><p><bold>Male - epiproct.</bold> Base broad and flanged laterally (<xref ref-type="fig" rid="F10">Fig. 10A</xref>), with paired spines both originating from base, posterior spine ca. 2× length of anterior spine, moderately recurved anteriorly (<xref ref-type="fig" rid="F10">Fig. 10B</xref>), anterior spine straight and bifurcated slightly at tip, with the paired terminal ends bearing four thick spines at tip (<xref ref-type="fig" rid="F10">Fig. 10C</xref>).</p><p><bold>Female - 7<sup>th</sup> sternum.</bold> Seventh sternum lacking medial lobe, with posteromedial portion overlapping as a broadly-triangular flap onto anteromedial margin of the eighth sternum (<xref ref-type="fig" rid="F10">Fig. 10D</xref>).</p><fig id="F10" position="float" orientation="portrait"><label>Figures 10.</label><caption><p><italic><tp:taxon-name>Zealeuctra warreni</tp:taxon-name></italic>, scanning electron micrographs, USA, Arkansas, Polk Co., Rock Creek, 26 November 1983 (<bold>A</bold>), USA, Arkansas, Scott Co., Johnson Creek, 6 January 1999 (<bold>B–D</bold>). <bold>A</bold> male, cleft, dorsal view, 200× <bold>B</bold> male, epiproct, lateral view, 350× <bold>C</bold> male, tip of anterior accessory spine, anterior view, 3500× <bold>D</bold> female, posteromedial portion of seventh abdominal sternite, 350×.</p></caption><graphic xmlns:xlink="http://www.w3.org/1999/xlink" xlink:href="ZooKeys-344-017-g010.jpg" position="float" orientation="portrait" xlink:type="simple"/></fig></tp:treatment-sec><tp:treatment-sec sec-type="Material examined"><title>Material examined.</title><p><bold>USA</bold>, <bold>Arkansas:</bold> Polk Co., Rock Creek, Hwy 71, 2 mi SW Mena, <named-content xmlns:xlink="http://www.w3.org/1999/xlink" content-type="dwc:verbatimCoordinates" xlink:type="simple">34.5601, -94.2902</named-content>, 26.X.1983, B.C. Poulton, 4♂ (CSUC); tributary to Casatot (sic Cossatot) River, 1.5 mi S Shady off AR 375, <named-content xmlns:xlink="http://www.w3.org/1999/xlink" content-type="dwc:verbatimCoordinates" xlink:type="simple">34.4373, -94.1281</named-content>, 11.XI.1990, S.R. Moulton &amp; K.W. Stewart, 22♂, 19♀ (BYUC); Scott Co., Johnson Creek, Hwy <!--PageBreak-->49, <named-content xmlns:xlink="http://www.w3.org/1999/xlink" content-type="dwc:verbatimCoordinates" xlink:type="simple">34.7131, -94.2101</named-content>, 6.I.1999, B.P. Stark, 2♂, 5♀ (BPSC); Van Buren Co., Archy Creek, S of Woolum, W of Botkinburg, <named-content xmlns:xlink="http://www.w3.org/1999/xlink" content-type="dwc:verbatimCoordinates" xlink:type="simple">35.6883, -92.6500</named-content>, 7.II.2003, B.C. Kondratieff, R.E. Zuellig and J.P. Schmidt, 2♂, 2♀ (CSUC); Washington Co., Wildcat Creek, CR 870, <named-content xmlns:xlink="http://www.w3.org/1999/xlink" content-type="dwc:verbatimCoordinates" xlink:type="simple">36.1223, -94.2460</named-content>, 17.I.1999, B.P. Stark ♂ (BPSC); West Fork of the White River, 0.5 mi N Brentwood, at rest stop, <named-content xmlns:xlink="http://www.w3.org/1999/xlink" content-type="dwc:verbatimCoordinates" xlink:type="simple">35.8663, -94.1188</named-content>, 25.XI.1995, C.R. Nelson, ♂, 4♀ (BYUC); Cove Creek, 15 mi S Prairie Grove, <named-content xmlns:xlink="http://www.w3.org/1999/xlink" content-type="dwc:verbatimCoordinates" xlink:type="simple">35.7758, -94.3748</named-content>, 17.XI.1962, O. Hite and M. Hite, 4♂, 8♀ (BYUC). <bold>Oklahoma:</bold> LeFlore Co., Big Creek, Page, <named-content xmlns:xlink="http://www.w3.org/1999/xlink" content-type="dwc:verbatimCoordinates" xlink:type="simple">34.7160, -94.5503</named-content>, 5.I.2006, B.P. Stark, 2♂, ♀ (BPSC).</p></tp:treatment-sec><tp:treatment-sec sec-type="Distribution"><title>Distribution.</title><p>USA: AR, MO, OK (<xref ref-type="bibr" rid="B1">DeWalt et al. 2012</xref>)</p></tp:treatment-sec><tp:treatment-sec sec-type="Remarks"><title>Remarks.</title><p><italic><tp:taxon-name>Zealeuctra warreni</tp:taxon-name></italic> males are easily distinguished from all <italic><tp:taxon-name>Zealeuctra</tp:taxon-name></italic> species by presence of the two prominent epiproct spines. The common name for this species, Early Needlefly (<xref ref-type="bibr" rid="B15">Stark et al. 2012</xref>), is apt since its November–February emergence period is earlier compared to each of the four other regional congeners (<italic><tp:taxon-name>Zealeuctra cherokee</tp:taxon-name></italic>, <italic><tp:taxon-name>Zealeuctra claasseni</tp:taxon-name></italic>, <italic><tp:taxon-name>Zealeuctra narfi</tp:taxon-name></italic>, and <italic><tp:taxon-name>Zealeuctra wachita</tp:taxon-name></italic>) in the Interior Highlands. <xref ref-type="bibr" rid="B9">Poulton and Stewart (1991)</xref> noted the emergence period for <italic><tp:taxon-name>Zealeuctra warreni</tp:taxon-name></italic> starts in November.</p><!--PageBreak--><!--PageBreak--><!--PageBreak--><fig id="F11" position="float" orientation="portrait"><label>Figure 11.</label><caption><p>Distribution map for <italic><tp:taxon-name>Zealeuctra fraxina</tp:taxon-name></italic>, <italic><tp:taxon-name>Zealeuctra hitei</tp:taxon-name></italic>, and <italic><tp:taxon-name>Zealeuctra wachita</tp:taxon-name></italic>.</p></caption><graphic xmlns:xlink="http://www.w3.org/1999/xlink" xlink:href="ZooKeys-344-017-g011.jpg" position="float" orientation="portrait" xlink:type="simple"/></fig><fig id="F12" position="float" orientation="portrait"><label>Figure 12.</label><caption><p>Distribution map for <italic><tp:taxon-name>Zealeuctra arnoldi</tp:taxon-name></italic> and <italic><tp:taxon-name>Zealeuctra claasseni</tp:taxon-name></italic>.</p></caption><graphic xmlns:xlink="http://www.w3.org/1999/xlink" xlink:href="ZooKeys-344-017-g012.jpg" position="float" orientation="portrait" xlink:type="simple"/></fig><fig id="F13" position="float" orientation="portrait"><label>Figure 13.</label><caption><p>Distribution map for <italic><tp:taxon-name>Zealeuctra stewarti</tp:taxon-name></italic>, <italic><tp:taxon-name>Zealeuctra talladega</tp:taxon-name></italic>, <italic><tp:taxon-name>Zealeuctra ukayodi</tp:taxon-name></italic> sp. n., and <italic><tp:taxon-name>Zealeuctra warreni</tp:taxon-name></italic>.</p></caption><graphic xmlns:xlink="http://www.w3.org/1999/xlink" xlink:href="ZooKeys-344-017-g013.jpg" position="float" orientation="portrait" xlink:type="simple"/></fig><fig id="F14" position="float" orientation="portrait"><label>Figure 14.</label><caption><p>Distribution map for <italic><tp:taxon-name>Zealeuctra cherokee</tp:taxon-name></italic> and <italic><tp:taxon-name>Zealeuctra narfi</tp:taxon-name></italic>.</p></caption><graphic xmlns:xlink="http://www.w3.org/1999/xlink" xlink:href="ZooKeys-344-017-g014.jpg" position="float" orientation="portrait" xlink:type="simple"/></fig></tp:treatment-sec><ref-list><ref id="B1"><mixed-citation xmlns:xlink="http://www.w3.org/1999/xlink" xlink:type="simple"><person-group><name name-style="western"><surname>DeWalt</surname><given-names>RE</given-names></name><name name-style="western"><surname>Neu-Becker</surname><given-names>U</given-names></name><name name-style="western"><surname>Steuber</surname><given-names>G</given-names></name></person-group> (<year>2012</year>) <source>Plecoptera species file online. Version 1.1/4.0.</source><ext-link ext-link-type="uri" xlink:href="http://Plecoptera.SpeciesFile.org" xlink:type="simple">http://Plecoptera.SpeciesFile.org</ext-link><comment>[accessed on 2 April 2012]</comment></mixed-citation></ref><ref id="B15"><mixed-citation xmlns:xlink="http://www.w3.org/1999/xlink" xlink:type="simple"><person-group><name name-style="western"><surname>Stark</surname><given-names>BP</given-names></name><name name-style="western"><surname>Stewart</surname><given-names>KW</given-names></name><name name-style="western"><surname>Szczytko</surname><given-names>SW</given-names></name><name name-style="western"><surname>Baumann</surname><given-names>RW</given-names></name><name name-style="western"><surname>Kondratieff</surname><given-names>BC</given-names></name></person-group> (<year>2012</year>) <article-title>Scientific and common names of stoneflies of Nearctic stoneflies (Plecoptera), with corrections and additions to the list.</article-title><source>The Caddis Press, Miscellaneous Contributions</source><volume>1</volume>: <fpage>1</fpage>-<lpage>20</lpage>.</mixed-citation></ref><ref id="B9"><mixed-citation xmlns:xlink="http://www.w3.org/1999/xlink" xlink:type="simple"><person-group><name name-style="western"><surname>Poulton</surname><given-names>BP</given-names></name><name name-style="western"><surname>Stewart</surname><given-names>KW</given-names></name></person-group> (<year>1991</year>) <article-title>Stoneflies of the Ozark and Ouachita Mountains (Plecoptera).</article-title><source>Memoirs of the American Entomological Society</source><volume>13</volume>: <fpage>1</fpage>-<lpage>116</lpage>.</mixed-citation></ref></ref-list></tp:taxon-treatment>
